# Supplementary material for: Vibration mitigation efficiency of an inclined, curved, open trench
Source: PLoS One. 2020 Feb 6;15(2):e0229010. doi: 10.1371/journal.pone.0229010 (PMC7004374; doi:10.1371/journal.pone.0229010)
Supplement: S1 Dataset — (NB) [file pone.0229010.s001.nb]

(* Content-type: application/mathematica *)

(*** Wolfram Notebook File ***)
(* http://www.wolfram.com/nb *)

(* CreatedBy='Mathematica 7.0' *)

(*CacheID: 234*)
(* Internal cache information:
NotebookFileLineBreakTest
NotebookFileLineBreakTest
NotebookDataPosition[       145,          7]
NotebookDataLength[     79188,       1816]
NotebookOptionsPosition[     73471,       1711]
NotebookOutlinePosition[     73913,       1728]
CellTagsIndexPosition[     73870,       1725]
WindowFrame->Normal*)

(* Beginning of Notebook Content *)
Notebook[{

Cell[CellGroupData[{
Cell["attenuation factor", "Subtitle",
 CellChangeTimes->{{3.6437198016610136`*^9, 3.6437198061522703`*^9}, {
   3.643782937419995*^9, 3.6437829526828675`*^9}, 3.645590341404216*^9, {
   3.6455904710586314`*^9, 3.645590476038916*^9}, {3.6457642235445356`*^9, 
   3.6457642272547474`*^9}, {3.645767352463499*^9, 3.6457673536875696`*^9}, {
   3.646307239557397*^9, 
   3.6463072510640554`*^9}},ExpressionUUID->"b726dbd2-4062-4d4e-a6d6-\
ce3d2652f4e6"],

Cell[CellGroupData[{

Cell[BoxData[{
 RowBox[{"Remove", "[", "\"\<Global`*\>\"", "]"}], "\[IndentingNewLine]", 
 RowBox[{"Remove", "[", "\"\<Global`@\>\"", "]"}]}], "Input",
 CellLabel->"In[1]:=",ExpressionUUID->"925be174-dea6-49ef-853c-3be8ae582693"],

Cell[BoxData[
 TemplateBox[{
  "Remove","rmnsm",
   "\"There are no symbols matching \\\"\\!\\(\\*RowBox[{\\\"\\\\\\\"Global`@\
\\\\\\\"\\\"}]\\)\\\".\"",2,2,1,29192172251103779369,"Local"},
  "MessageTemplate"]], "Message", "MSG",
 CellChangeTimes->{3.646379843593753*^9, 3.6463807700867453`*^9, 
  3.7851382539618835`*^9, 3.785138431795256*^9, 3.7851385577564983`*^9, 
  3.7851402541176825`*^9},
 CellLabel->
  "During evaluation of \
In[1]:=",ExpressionUUID->"f0c1bbf1-8349-42b6-a55b-11a90bb7f309"]
}, Open  ]],

Cell[CellGroupData[{

Cell[TextData[StyleBox["60st", "Subtitle"]], "Subsubtitle",
 CellChangeTimes->{{3.646378732314191*^9, 
  3.6463787345403185`*^9}},ExpressionUUID->"a6074ce8-916b-4e67-9a1b-\
4c5025d0267a"],

Cell[BoxData[
 RowBox[{
  RowBox[{"MaxAmplBezTrenchy", "=", 
   RowBox[{"{", 
    RowBox[{
    "2.0943176391`*^-6", ",", "2.2203208438`*^-6", ",", "2.083249957`*^-6", 
     ",", "2.0247751245`*^-6", ",", "2.0196918169`*^-6", ",", 
     "1.9339386379`*^-6", ",", "2.0448760598`*^-6", ",", "2.0448760598`*^-6", 
     ",", "2.1781705891`*^-6", ",", "2.1955755275`*^-6", ",", 
     "2.2769419796`*^-6", ",", "2.1875302409`*^-6", ",", "2.1069682438`*^-6", 
     ",", "2.0495865506`*^-6", ",", "2.0226740378`*^-6", ",", 
     "2.0666894532`*^-6", ",", "2.000542938`*^-6", ",", "1.8996424281`*^-6", 
     ",", "1.955121866`*^-6", ",", "6.5428594272`*^-7", ",", 
     "7.211891024`*^-7"}], "}"}]}], ";"}]], "Input",
 CellChangeTimes->{{3.646308539242735*^9, 3.646308546884172*^9}, 
   3.646309495250415*^9, 3.646309629060069*^9, {3.646310380791065*^9, 
   3.6463103822271476`*^9}, 3.6463116707458467`*^9, 3.6463124638252077`*^9},
 CellLabel->"In[3]:=",ExpressionUUID->"96140a81-ba02-4cc4-a29e-4aab1efb4a93"],

Cell[BoxData[
 RowBox[{
  RowBox[{"MaxAmplBezTrenchx", "=", 
   RowBox[{"{", 
    RowBox[{
    "1.4334870767`*^-6", ",", "1.2311324079`*^-6", ",", "9.2688407567`*^-7", 
     ",", "6.2177613277`*^-7", ",", "7.3428482648`*^-7", ",", 
     "9.0799067806`*^-7", ",", "1.0851368532`*^-6", ",", "1.0851368532`*^-6", 
     ",", "1.1333935182`*^-6", ",", "1.0918263443`*^-6", ",", 
     "1.1203994692`*^-6", ",", "1.0486100167`*^-6", ",", "1.1383294858`*^-6", 
     ",", "1.0718421709`*^-6", ",", "1.0948180326`*^-6", ",", 
     "1.2558198416`*^-6", ",", "1.2040223199`*^-6", ",", "1.0611114367`*^-6", 
     ",", "6.899171245`*^-7", ",", "6.6858346908`*^-7", ",", 
     "7.7531006185`*^-7"}], "}"}]}], ";"}]], "Input",
 CellChangeTimes->{{3.646312475138855*^9, 3.6463125151621447`*^9}},
 CellLabel->"In[4]:=",ExpressionUUID->"44fa4765-898d-4031-a1bc-1379240db2a1"],

Cell[BoxData[
 RowBox[{
  RowBox[{"MaxAmpl60sty", "=", 
   RowBox[{"{", 
    RowBox[{
    "4.2675197097`*^-7", ",", "5.1368384558`*^-7", ",", "4.3714680655`*^-7", 
     ",", "2.8180928985`*^-7", ",", "2.554740283`*^-7", ",", 
     "3.8302580975`*^-7", ",", "4.976348223`*^-7", ",", "4.976348223`*^-7", 
     ",", "5.199390483`*^-7", ",", "4.466345336`*^-7", ",", 
     "3.6924654034`*^-7", ",", "3.7352106656`*^-7", ",", "3.6527300252`*^-7", 
     ",", "3.4560491676`*^-7", ",", "3.4250545115`*^-7", ",", 
     "3.0479980162`*^-7", ",", "2.1317415649`*^-7", ",", "9.8357498009`*^-8", 
     ",", "9.9144006581`*^-8", ",", "1.1113843548`*^-7", ",", 
     "1.6615058052`*^-7"}], "}"}]}], ";"}]], "Input",
 CellChangeTimes->{{3.6463084034359674`*^9, 3.646308427912367*^9}, {
   3.646309610529009*^9, 3.6463096111330433`*^9}, 3.6463116753591104`*^9, 
   3.6463788007141037`*^9},
 CellLabel->"In[5]:=",ExpressionUUID->"7e7fdf55-6b2e-4f92-a1fa-8f118c8089fa"],

Cell[BoxData[
 RowBox[{
  RowBox[{"MaxAmpl60stx", "=", 
   RowBox[{"{", 
    RowBox[{
    "2.5641127154`*^-7", ",", "1.0674921066`*^-7", ",", "1.3310843116`*^-7", 
     ",", "2.2858801776`*^-7", ",", "2.9183366624`*^-7", ",", 
     "3.0252436224`*^-7", ",", "2.7457482568`*^-7", ",", "2.7457482568`*^-7", 
     ",", "2.0935233944`*^-7", ",", "1.5423800639`*^-7", ",", 
     "1.1993773441`*^-7", ",", "1.7186704525`*^-7", ",", "2.5371895444`*^-7", 
     ",", "3.3205996655`*^-7", ",", "4.0353074709`*^-7", ",", 
     "4.7937065635`*^-7", ",", "4.9124136102`*^-7", ",", "4.4023888123`*^-7", 
     ",", "3.3930419997`*^-7", ",", "2.4402424659`*^-7", ",", 
     "1.8335007147`*^-7"}], "}"}]}], ";"}]], "Input",
 CellChangeTimes->{{3.6463126411593513`*^9, 3.6463126416343784`*^9}, {
   3.6463128461300745`*^9, 3.6463128503393154`*^9}, 3.64637880275222*^9},
 CellLabel->"In[6]:=",ExpressionUUID->"20f4db58-6e6c-4e83-80b5-ab9df4b4424e"],

Cell[CellGroupData[{

Cell[BoxData[
 RowBox[{"AMF60sty", "=", 
  RowBox[{
   RowBox[{"MaxAmpl60sty", "/", "MaxAmplBezTrenchy"}], "*", 
   "100"}]}]], "Input",
 CellChangeTimes->{{3.646310073072465*^9, 3.646310124296395*^9}, {
   3.646310393478791*^9, 3.6463104010652246`*^9}, {3.646311678199273*^9, 
   3.646311683607582*^9}, 3.6463117414088883`*^9, {3.64637880572339*^9, 
   3.6463788071744733`*^9}},
 CellLabel->"In[7]:=",ExpressionUUID->"8176deeb-dc92-43ad-9cec-24a245732bb1"],

Cell[BoxData[
 RowBox[{"{", 
  RowBox[{
  "20.37665934730846`", ",", "23.135568312769088`", ",", 
   "20.983886502967536`", ",", "13.918053735453228`", ",", 
   "12.64915895396972`", ",", "19.80547894559442`", ",", 
   "24.335696039625574`", ",", "24.335696039625574`", ",", 
   "23.870446644623645`", ",", "20.342480957991093`", ",", 
   "16.216774237034667`", ",", "17.07501270502779`", ",", 
   "17.336426573815643`", ",", "16.8621772356394`", ",", "16.9332994219144`", 
   ",", "14.748214887730574`", ",", "10.655815101030338`", ",", 
   "5.177684839739866`", ",", "5.0709885815885`", ",", "16.986217832829308`", 
   ",", "23.03842084788551`"}], "}"}]], "Output",
 CellChangeTimes->{3.646311741874915*^9, 3.646312615173865*^9, 
  3.6463128778328876`*^9, 3.6463793656204147`*^9, 3.646379843853768*^9, 
  3.646380770376762*^9, 3.7851382543680573`*^9, 3.78513829134035*^9, 
  3.785138431920206*^9, 3.7851385578814697`*^9, 3.785140254336381*^9},
 CellLabel->"Out[7]=",ExpressionUUID->"f2f8e7f9-6457-4233-84b2-40c6bca6735c"]
}, Open  ]],

Cell[CellGroupData[{

Cell[BoxData[
 RowBox[{"AMF60stx", "=", 
  RowBox[{
   RowBox[{"MaxAmpl60stx", "/", "MaxAmplBezTrenchx"}], "*", 
   "100"}]}]], "Input",
 CellChangeTimes->{{3.6463128605368986`*^9, 3.6463128653421736`*^9}, {
  3.646378809335597*^9, 3.646378812695789*^9}},
 CellLabel->"In[8]:=",ExpressionUUID->"7f89f9da-5817-4955-bc00-74e0c78affa5"],

Cell[BoxData[
 RowBox[{"{", 
  RowBox[{
  "17.887239843855372`", ",", "8.670814769801009`", ",", 
   "14.360849933016953`", ",", "36.76371698952886`", ",", 
   "39.743932560745726`", ",", "33.31800309738523`", ",", 
   "25.303243998238205`", ",", "25.303243998238205`", ",", 
   "18.471284340189552`", ",", "14.12660604822521`", ",", 
   "10.704908178476671`", ",", "16.389986983995207`", ",", 
   "22.28870969301918`", ",", "30.980304336335006`", ",", 
   "36.85824813569115`", ",", "38.17192884444708`", ",", "40.80002113754835`",
    ",", "41.488468223386555`", ",", "49.18042876757149`", ",", 
   "36.49869580619276`", ",", "23.64861240579036`"}], "}"}]], "Output",
 CellChangeTimes->{{3.646312866290228*^9, 3.6463128787819424`*^9}, 
   3.646379365637415*^9, 3.646379843869769*^9, 3.6463807703977633`*^9, 
   3.7851382543836594`*^9, 3.785138291355974*^9, 3.7851384319358253`*^9, 
   3.78513855789709*^9, 3.7851402543676233`*^9},
 CellLabel->"Out[8]=",ExpressionUUID->"6e357ab9-5b55-498b-9988-52e7b495a86e"]
}, Open  ]],

Cell[BoxData[{
 RowBox[{
  RowBox[{"L1", "=", "70"}], " ", ";"}], "\n", 
 RowBox[{
  RowBox[{"L2", "=", "35"}], ";"}], "\n", 
 RowBox[{
  RowBox[{"L3", "=", "2"}], " ", ";"}], "\n", 
 RowBox[{
  RowBox[{"L4", "=", "1"}], " ", ";"}], "\n", 
 RowBox[{
  RowBox[{"H1", "=", "0.5"}], " ", ";"}], "\n", 
 RowBox[{
  RowBox[{"a", "=", "0.5"}], " ", ";"}], "\n", 
 RowBox[{
  RowBox[{"W1", "=", 
   RowBox[{
    RowBox[{"a", "*", "L1"}], "-", 
    RowBox[{"0.5", "*", "L3"}]}]}], " ", ";"}], "\n", 
 RowBox[{
  RowBox[{"W2", "=", 
   RowBox[{
    RowBox[{"a", "*", "L1"}], "+", 
    RowBox[{"0.5", "*", "L3"}]}]}], ";"}], "\[IndentingNewLine]", 
 RowBox[{
  RowBox[{"freq", "=", "30"}], " ", ";"}], "\[IndentingNewLine]", 
 RowBox[{
  RowBox[{"G1", "=", "125000000"}], " ", ";"}], "\[IndentingNewLine]", 
 RowBox[{
  RowBox[{"rho1", "=", "2000"}], ";"}], "\n", 
 RowBox[{
  RowBox[{"Vs1", "=", 
   RowBox[{"Sqrt", "[", 
    RowBox[{"G1", "/", "rho1"}], "]"}]}], ";"}], "\n", 
 RowBox[{
  RowBox[{"dlfaliR", "=", 
   RowBox[{"0.9", "*", 
    RowBox[{"Vs1", "/", "freq"}]}]}], ";"}], "\[IndentingNewLine]", 
 RowBox[{
  RowBox[{"H2", "=", 
   RowBox[{"0.7", "*", "dlfaliR"}]}], " ", ";"}], "\n", 
 RowBox[{
  RowBox[{"podz", "=", "0.32"}], " ", ";"}], "\n", 
 RowBox[{
  RowBox[{"B1", "=", 
   RowBox[{"W2", "+", 
    RowBox[{"0.5", "*", "dlfaliR"}]}]}], ";"}], "\n", 
 RowBox[{
  RowBox[{"H2poz", "=", 
   RowBox[{"H2", "/", 
    RowBox[{"Sqrt", "[", "3", "]"}]}]}], ";"}], "\[IndentingNewLine]", 
 RowBox[{
  RowBox[{"odl", "=", 
   RowBox[{
    RowBox[{"(", 
     RowBox[{"L1", "-", 
      RowBox[{"(", 
       RowBox[{"B1", "+", "H2poz"}], ")"}]}], ")"}], "/", "10"}]}], 
  ";"}]}], "Input",
 CellChangeTimes->{{3.646310824481443*^9, 3.6463109346347437`*^9}, {
   3.6463109735609703`*^9, 3.646311043219954*^9}, {3.6463110807391*^9, 
   3.64631110801366*^9}, 3.6463113206148205`*^9, {3.6463116305365467`*^9, 
   3.6463116448193636`*^9}},
 CellLabel->"In[9]:=",ExpressionUUID->"896b316c-5759-4eb2-804d-13f61358d304"],

Cell[CellGroupData[{

Cell[BoxData[
 RowBox[{"dane60sty", "=", 
  RowBox[{"Table", "[", 
   RowBox[{
    RowBox[{"{", 
     RowBox[{
      RowBox[{"B1", "+", "H2poz", "+", 
       RowBox[{"0.5", "*", "odl", "*", "i"}]}], ",", 
      RowBox[{"AMF60sty", "[", 
       RowBox[{"[", 
        RowBox[{"i", "+", "1"}], "]"}], "]"}]}], "}"}], ",", 
    RowBox[{"{", 
     RowBox[{"i", ",", "0", ",", "20", ",", "1"}], "}"}]}], "]"}]}]], "Input",
 CellChangeTimes->{{3.6463114512072897`*^9, 3.646311508069542*^9}, {
  3.646311687849825*^9, 3.6463116899409447`*^9}, {3.6463788209962635`*^9, 
  3.6463788242774515`*^9}},
 CellLabel->"In[27]:=",ExpressionUUID->"a54011b7-64a7-48b8-93e7-cdb618c05f91"],

Cell[BoxData[
 RowBox[{"{", 
  RowBox[{
   RowBox[{"{", 
    RowBox[{"42.78108891324553`", ",", "20.37665934730846`"}], "}"}], ",", 
   RowBox[{"{", 
    RowBox[{"44.14203446758326`", ",", "23.135568312769088`"}], "}"}], ",", 
   RowBox[{"{", 
    RowBox[{"45.502980021920976`", ",", "20.983886502967536`"}], "}"}], ",", 
   RowBox[{"{", 
    RowBox[{"46.8639255762587`", ",", "13.918053735453228`"}], "}"}], ",", 
   RowBox[{"{", 
    RowBox[{"48.224871130596426`", ",", "12.64915895396972`"}], "}"}], ",", 
   RowBox[{"{", 
    RowBox[{"49.58581668493415`", ",", "19.80547894559442`"}], "}"}], ",", 
   RowBox[{"{", 
    RowBox[{"50.94676223927188`", ",", "24.335696039625574`"}], "}"}], ",", 
   RowBox[{"{", 
    RowBox[{"52.307707793609595`", ",", "24.335696039625574`"}], "}"}], ",", 
   RowBox[{"{", 
    RowBox[{"53.66865334794732`", ",", "23.870446644623645`"}], "}"}], ",", 
   RowBox[{"{", 
    RowBox[{"55.029598902285045`", ",", "20.342480957991093`"}], "}"}], ",", 
   RowBox[{"{", 
    RowBox[{"56.39054445662276`", ",", "16.216774237034667`"}], "}"}], ",", 
   RowBox[{"{", 
    RowBox[{"57.75149001096049`", ",", "17.07501270502779`"}], "}"}], ",", 
   RowBox[{"{", 
    RowBox[{"59.11243556529821`", ",", "17.336426573815643`"}], "}"}], ",", 
   RowBox[{"{", 
    RowBox[{"60.47338111963594`", ",", "16.8621772356394`"}], "}"}], ",", 
   RowBox[{"{", 
    RowBox[{"61.83432667397366`", ",", "16.9332994219144`"}], "}"}], ",", 
   RowBox[{"{", 
    RowBox[{"63.19527222831138`", ",", "14.748214887730574`"}], "}"}], ",", 
   RowBox[{"{", 
    RowBox[{"64.5562177826491`", ",", "10.655815101030338`"}], "}"}], ",", 
   RowBox[{"{", 
    RowBox[{"65.91716333698683`", ",", "5.177684839739866`"}], "}"}], ",", 
   RowBox[{"{", 
    RowBox[{"67.27810889132455`", ",", "5.0709885815885`"}], "}"}], ",", 
   RowBox[{"{", 
    RowBox[{"68.63905444566228`", ",", "16.986217832829308`"}], "}"}], ",", 
   RowBox[{"{", 
    RowBox[{"70.`", ",", "23.03842084788551`"}], "}"}]}], "}"}]], "Output",
 CellChangeTimes->{3.6463117757848544`*^9, 3.646312615194866*^9, 
  3.6463129363242335`*^9, 3.6463793656904182`*^9, 3.646379843923772*^9, 
  3.6463807704597664`*^9, 3.785138254430526*^9, 3.785138291418458*^9, 
  3.785138431998312*^9, 3.7851385579751954`*^9, 3.7851402543988895`*^9},
 CellLabel->"Out[27]=",ExpressionUUID->"c889f3b5-2030-43ae-bf55-d6b5b35a670a"]
}, Open  ]],

Cell[CellGroupData[{

Cell[BoxData[
 RowBox[{"dane60stx", "=", 
  RowBox[{"Table", "[", 
   RowBox[{
    RowBox[{"{", 
     RowBox[{
      RowBox[{"B1", "+", "H2poz", "+", 
       RowBox[{"0.5", "*", "odl", "*", "i"}]}], ",", 
      RowBox[{"AMF60stx", "[", 
       RowBox[{"[", 
        RowBox[{"i", "+", "1"}], "]"}], "]"}]}], "}"}], ",", 
    RowBox[{"{", 
     RowBox[{"i", ",", "0", ",", "20", ",", "1"}], "}"}]}], "]"}]}]], "Input",
 CellChangeTimes->{{3.646312924125536*^9, 3.646312927470727*^9}, {
  3.6463788282086763`*^9, 3.646378830928832*^9}},
 CellLabel->"In[28]:=",ExpressionUUID->"978c258b-e4c7-4e1f-b7d7-bdd9a093303f"],

Cell[BoxData[
 RowBox[{"{", 
  RowBox[{
   RowBox[{"{", 
    RowBox[{"42.78108891324553`", ",", "17.887239843855372`"}], "}"}], ",", 
   RowBox[{"{", 
    RowBox[{"44.14203446758326`", ",", "8.670814769801009`"}], "}"}], ",", 
   RowBox[{"{", 
    RowBox[{"45.502980021920976`", ",", "14.360849933016953`"}], "}"}], ",", 
   RowBox[{"{", 
    RowBox[{"46.8639255762587`", ",", "36.76371698952886`"}], "}"}], ",", 
   RowBox[{"{", 
    RowBox[{"48.224871130596426`", ",", "39.743932560745726`"}], "}"}], ",", 
   RowBox[{"{", 
    RowBox[{"49.58581668493415`", ",", "33.31800309738523`"}], "}"}], ",", 
   RowBox[{"{", 
    RowBox[{"50.94676223927188`", ",", "25.303243998238205`"}], "}"}], ",", 
   RowBox[{"{", 
    RowBox[{"52.307707793609595`", ",", "25.303243998238205`"}], "}"}], ",", 
   RowBox[{"{", 
    RowBox[{"53.66865334794732`", ",", "18.471284340189552`"}], "}"}], ",", 
   RowBox[{"{", 
    RowBox[{"55.029598902285045`", ",", "14.12660604822521`"}], "}"}], ",", 
   RowBox[{"{", 
    RowBox[{"56.39054445662276`", ",", "10.704908178476671`"}], "}"}], ",", 
   RowBox[{"{", 
    RowBox[{"57.75149001096049`", ",", "16.389986983995207`"}], "}"}], ",", 
   RowBox[{"{", 
    RowBox[{"59.11243556529821`", ",", "22.28870969301918`"}], "}"}], ",", 
   RowBox[{"{", 
    RowBox[{"60.47338111963594`", ",", "30.980304336335006`"}], "}"}], ",", 
   RowBox[{"{", 
    RowBox[{"61.83432667397366`", ",", "36.85824813569115`"}], "}"}], ",", 
   RowBox[{"{", 
    RowBox[{"63.19527222831138`", ",", "38.17192884444708`"}], "}"}], ",", 
   RowBox[{"{", 
    RowBox[{"64.5562177826491`", ",", "40.80002113754835`"}], "}"}], ",", 
   RowBox[{"{", 
    RowBox[{"65.91716333698683`", ",", "41.488468223386555`"}], "}"}], ",", 
   RowBox[{"{", 
    RowBox[{"67.27810889132455`", ",", "49.18042876757149`"}], "}"}], ",", 
   RowBox[{"{", 
    RowBox[{"68.63905444566228`", ",", "36.49869580619276`"}], "}"}], ",", 
   RowBox[{"{", 
    RowBox[{"70.`", ",", "23.64861240579036`"}], "}"}]}], "}"}]], "Output",
 CellChangeTimes->{{3.646312928417781*^9, 3.646312942852607*^9}, 
   3.6463793657124195`*^9, 3.6463798439447727`*^9, 3.646380770482768*^9, 
   3.785138254461768*^9, 3.7851382914340773`*^9, 3.7851384320295525`*^9, 
   3.785138557990819*^9, 3.7851402544144874`*^9},
 CellLabel->"Out[28]=",ExpressionUUID->"dc413da9-ce37-4e57-9e4d-bc2328343d8b"]
}, Open  ]],

Cell[CellGroupData[{

Cell[BoxData[
 RowBox[{"WykAMFy60", "=", 
  RowBox[{"ListPlot", "[", 
   RowBox[{"dane60sty", ",", 
    RowBox[{"Joined", "\[Rule]", "True"}], ",", 
    RowBox[{"PlotRange", "\[Rule]", "All"}], ",", 
    RowBox[{"AxesLabel", "\[Rule]", 
     RowBox[{"{", 
      RowBox[{
      "\"\<\!\(\*StyleBox[\"x\",FontSlant->\"Italic\"]\)[m]\>\"", ",", 
       "\"\<\!\(\*StyleBox[\"AMF\",FontSlant->\"Italic\"]\)\!\(\*StyleBox[\"y\
\",FontSize->10,FontSlant->\"Italic\"]\)[%]\>\""}], "}"}]}], ",", 
    RowBox[{
    "PlotLabel", "\[Rule]", 
     "\"\<\!\(\*StyleBox[\"AMF\",FontSlant->\"Italic\"]\)\!\(\*StyleBox[\"y\",\
FontSize->10,FontSlant->\"Italic\"]\)=\!\(\*StyleBox[\"u\",FontSlant->\"\
Italic\"]\)\!\(\*StyleBox[\"y\",FontSize->10,FontSlant->\"Italic\"]\)/\!\(\*\
StyleBox[\"u\",FontSlant->\"Italic\"]\)\!\(\*StyleBox[\"y\",FontSize->10,\
FontSlant->\"Italic\"]\)\!\(\*StyleBox[\"o\",FontSize->10]\)\>\""}], ",", 
    RowBox[{"PerformanceGoal", "\[Rule]", "\"\<Quality\>\""}], ",", 
    RowBox[{"PlotRange", "\[Rule]", "All"}], ",", 
    RowBox[{"LabelStyle", "\[Rule]", 
     RowBox[{"{", 
      RowBox[{
       RowBox[{"FontFamily", "\[Rule]", "\"\<Times\>\""}], ",", 
       RowBox[{"FontSize", "\[Rule]", "14"}]}], "}"}]}], ",", 
    RowBox[{"AxesOrigin", "->", 
     RowBox[{"{", 
      RowBox[{"35", ",", "0"}], "}"}]}], ",", 
    RowBox[{"PlotStyle", "\[Rule]", 
     RowBox[{"{", 
      RowBox[{
       RowBox[{"GrayLevel", "[", "0.7", "]"}], ",", 
       RowBox[{"Thickness", "[", "0.008", "]"}]}], "}"}]}]}], 
   "]"}]}]], "Input",
 CellChangeTimes->{
  3.6463082838351264`*^9, {3.6463084323946238`*^9, 3.646308433396681*^9}, {
   3.64630855646972*^9, 3.6463085568957443`*^9}, {3.6463098485566235`*^9, 
   3.646309883448619*^9}, {3.6463099224448495`*^9, 3.646310058753646*^9}, 
   3.646310135840055*^9, {3.6463115159079905`*^9, 3.64631153163989*^9}, {
   3.646311596582605*^9, 3.646311599055746*^9}, 3.646311694969232*^9, {
   3.646311801473324*^9, 3.6463118347472267`*^9}, {3.6463118721213646`*^9, 
   3.646311928639597*^9}, {3.646378273118927*^9, 3.6463782772151613`*^9}, {
   3.6463788441535883`*^9, 3.6463788457976823`*^9}, {3.646379347460376*^9, 
   3.6463793500975266`*^9}, 3.6463804265690975`*^9, {3.646380752988767*^9, 
   3.6463807635603724`*^9}, {3.7851382650598593`*^9, 3.7851382784232874`*^9}, 
   3.78513855299199*^9},
 CellLabel->"In[29]:=",ExpressionUUID->"f06d4f4d-78cf-41cb-b73e-50101de02277"],

Cell[BoxData[
 GraphicsBox[{{}, {{}, {}, 
    {GrayLevel[0.7], PointSize[0.012833333333333334`], Thickness[0.008], 
     LineBox[CompressedData["
1:eJxTTMoPSmViYGAQBWIQbXhly45fya4OOjlW+3MSTBySplXo6wm5OUzbfnfW
FiVzh0kRNssSD7g5rLFI/HP/t4nDYSkG2al57g4cNYuVua9pO3y5c3jyCRkP
B8vMX/1xPpoOqvPbuf6c8nC4+NHhnvE5Y4ewRO9G/UpPhzXTvut8CLVwaFPm
/5Gk7gXnb396KW/aVS8H30nx06/eM3d4sXza05PN3g5CwkxX14SbOEhkRcX8
NfRxeLzWqKXO3MDBU0fussEDH4c/D6I4TIQNHarePfRM6fN1UOH24VUIM3RY
vWHpgek2fg5euduWbr9j4HCnKNP89Cs/h4b6f1vfvDNw4DHVXfdvhr/D4dhJ
rGL1ug7zqiuEZioHODzzNvt/zF/VYXvMrbObqgIc/m3dx/x5q4jDeVubzjMX
Axza7AWtN3qIOLyQm+fyTCPQ4f7uWUcr/hg4MIBAQ6CDkvrdT1c5zR0AzO+W
RA==
      "]]}}, {}, {}, {}, {}},
  AspectRatio->NCache[GoldenRatio^(-1), 0.6180339887498948],
  Axes->{True, True},
  AxesLabel->{
    FormBox[
    "\"\\!\\(\\*StyleBox[\\\"x\\\",FontSlant->\\\"Italic\\\"]\\)[m]\"", 
     TraditionalForm], 
    FormBox[
    "\"\\!\\(\\*StyleBox[\\\"AMF\\\",FontSlant->\\\"Italic\\\"]\\)\\!\\(\\*\
StyleBox[\\\"y\\\",FontSize->10,FontSlant->\\\"Italic\\\"]\\)[%]\"", 
     TraditionalForm]},
  AxesOrigin->{35., 0.},
  DisplayFunction->Identity,
  Frame->{{False, False}, {False, False}},
  FrameLabel->{{None, None}, {None, None}},
  FrameTicks->{{Automatic, Automatic}, {Automatic, Automatic}},
  GridLines->{None, None},
  GridLinesStyle->Directive[
    GrayLevel[0.5, 0.4]],
  ImagePadding->All,
  LabelStyle->{FontFamily -> "Times", FontSize -> 14},
  Method->{"CoordinatesToolOptions" -> {"DisplayFunction" -> ({
        (Identity[#]& )[
         Part[#, 1]], 
        (Identity[#]& )[
         Part[#, 2]]}& ), "CopiedValueFunction" -> ({
        (Identity[#]& )[
         Part[#, 1]], 
        (Identity[#]& )[
         Part[#, 2]]}& )}},
  PlotLabel->FormBox[
   "\"\\!\\(\\*StyleBox[\\\"AMF\\\",FontSlant->\\\"Italic\\\"]\\)\\!\\(\\*\
StyleBox[\\\"y\\\",FontSize->10,FontSlant->\\\"Italic\\\"]\\)=\\!\\(\\*\
StyleBox[\\\"u\\\",FontSlant->\\\"Italic\\\"]\\)\\!\\(\\*StyleBox[\\\"y\\\",\
FontSize->10,FontSlant->\\\"Italic\\\"]\\)/\\!\\(\\*StyleBox[\\\"u\\\",\
FontSlant->\\\"Italic\\\"]\\)\\!\\(\\*StyleBox[\\\"y\\\",FontSize->10,\
FontSlant->\\\"Italic\\\"]\\)\\!\\(\\*StyleBox[\\\"o\\\",FontSize->10]\\)\"", 
    TraditionalForm],
  PlotRange->{{35., 70.}, {0., 24.335696039625574`}},
  PlotRangeClipping->True,
  PlotRangePadding->{{
     Scaled[0.02], 
     Scaled[0.02]}, {
     Scaled[0.02], 
     Scaled[0.05]}},
  Ticks->{Automatic, Automatic}]], "Output",
 CellChangeTimes->{
  3.646311835083246*^9, {3.646311878999758*^9, 3.6463119293966403`*^9}, 
   3.6463126152308683`*^9, 3.646379365788424*^9, 3.646379844016777*^9, {
   3.6463807534097915`*^9, 3.646380770590774*^9}, {3.7851382547429495`*^9, 
   3.785138291512185*^9}, 3.7851384321232843`*^9, 3.785138558068925*^9, 
   3.7851402547068567`*^9},
 CellLabel->"Out[29]=",ExpressionUUID->"f9bf0c47-d433-40ad-a3b1-56885e99a013"]
}, Open  ]],

Cell[CellGroupData[{

Cell[BoxData[
 RowBox[{"WykAMFx60", "=", 
  RowBox[{"ListPlot", "[", 
   RowBox[{"dane60stx", ",", 
    RowBox[{"Joined", "\[Rule]", "True"}], ",", 
    RowBox[{"PlotRange", "\[Rule]", "All"}], ",", 
    RowBox[{"AxesLabel", "\[Rule]", 
     RowBox[{"{", 
      RowBox[{
      "\"\<\!\(\*StyleBox[\"x\",FontSlant->\"Italic\"]\)[m]\>\"", ",", 
       "\"\<\!\(\*StyleBox[\"AMF\",FontSlant->\"Italic\"]\)\!\(\*StyleBox[\"y\
\",FontSize->10,FontSlant->\"Italic\"]\)[%]\>\""}], "}"}]}], ",", 
    RowBox[{
    "PlotLabel", "\[Rule]", 
     "\"\<\!\(\*StyleBox[\"AMF\",FontSlant->\"Italic\"]\)\!\(\*StyleBox[\"y\",\
FontSize->10,FontSlant->\"Italic\"]\)=\!\(\*StyleBox[\"u\",FontSlant->\"\
Italic\"]\)\!\(\*StyleBox[\"y\",FontSize->10,FontSlant->\"Italic\"]\)/\!\(\*\
StyleBox[\"u\",FontSlant->\"Italic\"]\)\!\(\*StyleBox[\"y\",FontSize->10,\
FontSlant->\"Italic\"]\)\!\(\*StyleBox[\"o\",FontSize->10]\)\>\""}], ",", 
    RowBox[{"PerformanceGoal", "\[Rule]", "\"\<Quality\>\""}], ",", 
    RowBox[{"PlotRange", "\[Rule]", "All"}], ",", 
    RowBox[{"LabelStyle", "\[Rule]", 
     RowBox[{"{", 
      RowBox[{
       RowBox[{"FontFamily", "\[Rule]", "\"\<Times\>\""}], ",", 
       RowBox[{"FontSize", "\[Rule]", "14"}]}], "}"}]}], ",", 
    RowBox[{"AxesOrigin", "->", 
     RowBox[{"{", 
      RowBox[{"35", ",", "0"}], "}"}]}], ",", 
    RowBox[{"PlotStyle", "\[Rule]", 
     RowBox[{"{", 
      RowBox[{
       RowBox[{"GrayLevel", "[", "0.7", "]"}], ",", 
       RowBox[{"Thickness", "[", "0.008", "]"}]}], "}"}]}]}], 
   "]"}]}]], "Input",
 CellChangeTimes->{{3.646311938775177*^9, 3.646311939857239*^9}, {
   3.6463129859250703`*^9, 3.6463129900503063`*^9}, 3.6463782678516254`*^9, {
   3.646378848499837*^9, 3.646378850045925*^9}, {3.6463793563038816`*^9, 
   3.646379359236049*^9}, 3.6463804242699656`*^9, 3.6463807660395136`*^9, 
   3.7851382880130067`*^9, 3.785138550976838*^9},
 CellLabel->"In[30]:=",ExpressionUUID->"a0d3589e-e1a7-4db8-a3c8-d4404232beef"],

Cell[BoxData[
 GraphicsBox[{{}, {{}, {}, 
    {GrayLevel[0.7], PointSize[0.012833333333333334`], Thickness[0.008], 
     LineBox[CompressedData["
1:eJxTTMoPSmViYGAQBWIQbXhly45fya4OqoKNakqPDR2SplXo6wm5Oeh9mMxR
Gq7oMCnCZlniATeHlSpdQQd36DgclmKQnZrn7tCxrajqYKKTw5c7hyefkPFw
6M1aqGd539lBdX47159THg5vlgYHb1nh4BCW6N2oX+npYKjCn7bQ19KhTZn/
R5K6F5y//emlvGlXvRzUrXXEl1UYObxYPu3pyWZvh2MmnE2XHHQcJLKiYv4a
+jgwVHftfJmh6uCpI3fZ4IGPA5vCPf1ryQYOVe8eeqb0+TpY9T188MLTzGH1
hqUHptv4OUxeP8Py6y87hztFmeanX/k57A/SFb6d6+TAY6q77t8Mf4crgusO
M4o5O8yrrhCaqRzgUP9hm3h6movD9phbZzdVBTj4ehUptO1zcThva9N55mKA
g/BfYy+J6R4OL+TmuTzTCHTgUFjofNXeyYEBBBoCHVyW5ZVxLzN3AADSA4zr

      "]]}}, {}, {}, {}, {}},
  AspectRatio->NCache[GoldenRatio^(-1), 0.6180339887498948],
  Axes->{True, True},
  AxesLabel->{
    FormBox[
    "\"\\!\\(\\*StyleBox[\\\"x\\\",FontSlant->\\\"Italic\\\"]\\)[m]\"", 
     TraditionalForm], 
    FormBox[
    "\"\\!\\(\\*StyleBox[\\\"AMF\\\",FontSlant->\\\"Italic\\\"]\\)\\!\\(\\*\
StyleBox[\\\"y\\\",FontSize->10,FontSlant->\\\"Italic\\\"]\\)[%]\"", 
     TraditionalForm]},
  AxesOrigin->{35., 0.},
  DisplayFunction->Identity,
  Frame->{{False, False}, {False, False}},
  FrameLabel->{{None, None}, {None, None}},
  FrameTicks->{{Automatic, Automatic}, {Automatic, Automatic}},
  GridLines->{None, None},
  GridLinesStyle->Directive[
    GrayLevel[0.5, 0.4]],
  ImagePadding->All,
  LabelStyle->{FontFamily -> "Times", FontSize -> 14},
  Method->{"CoordinatesToolOptions" -> {"DisplayFunction" -> ({
        (Identity[#]& )[
         Part[#, 1]], 
        (Identity[#]& )[
         Part[#, 2]]}& ), "CopiedValueFunction" -> ({
        (Identity[#]& )[
         Part[#, 1]], 
        (Identity[#]& )[
         Part[#, 2]]}& )}},
  PlotLabel->FormBox[
   "\"\\!\\(\\*StyleBox[\\\"AMF\\\",FontSlant->\\\"Italic\\\"]\\)\\!\\(\\*\
StyleBox[\\\"y\\\",FontSize->10,FontSlant->\\\"Italic\\\"]\\)=\\!\\(\\*\
StyleBox[\\\"u\\\",FontSlant->\\\"Italic\\\"]\\)\\!\\(\\*StyleBox[\\\"y\\\",\
FontSize->10,FontSlant->\\\"Italic\\\"]\\)/\\!\\(\\*StyleBox[\\\"u\\\",\
FontSlant->\\\"Italic\\\"]\\)\\!\\(\\*StyleBox[\\\"y\\\",FontSize->10,\
FontSlant->\\\"Italic\\\"]\\)\\!\\(\\*StyleBox[\\\"o\\\",FontSize->10]\\)\"", 
    TraditionalForm],
  PlotRange->{{35., 70.}, {0., 49.18042876757149}},
  PlotRangeClipping->True,
  PlotRangePadding->{{
     Scaled[0.02], 
     Scaled[0.02]}, {
     Scaled[0.02], 
     Scaled[0.05]}},
  Ticks->{Automatic, Automatic}]], "Output",
 CellChangeTimes->{
  3.646312990864353*^9, 3.646379365813425*^9, 3.6463798440437784`*^9, {
   3.646380760044171*^9, 3.6463807706207757`*^9}, 3.785138255086621*^9, 
   3.785138291590314*^9, 3.78513843220139*^9, 3.785138558100168*^9, 
   3.7851402547693405`*^9},
 CellLabel->"Out[30]=",ExpressionUUID->"f2af2a83-75e6-49bc-b531-b23f00bb6644"]
}, Open  ]]
}, Open  ]],

Cell[CellGroupData[{

Cell[TextData[StyleBox["30st", "Subtitle"]], "Subsubtitle",
 CellChangeTimes->{{3.646378732314191*^9, 3.6463787345403185`*^9}, 
   3.6463787845211773`*^9},ExpressionUUID->"a06d7902-a38d-4bd9-8021-\
2805cb350251"],

Cell[BoxData[
 RowBox[{
  RowBox[{"MaxAmplBezTrenchy", "=", 
   RowBox[{"{", 
    RowBox[{
    "1.9573594375`*^-6", ",", "1.9349692624`*^-6", ",", "2.0213125659`*^-6", 
     ",", "2.1348949169`*^-6", ",", "2.2410793351`*^-6", ",", 
     "2.1972584448`*^-6", ",", "2.2546054322`*^-6", ",", "2.2546054322`*^-6", 
     ",", "2.2022846485`*^-6", ",", "2.1782061496`*^-6", ",", 
     "2.0982549052`*^-6", ",", "2.0501505368`*^-6", ",", "2.0199850116`*^-6", 
     ",", "2.0111612751`*^-6", ",", "2.0212124713`*^-6", ",", 
     "1.9944130421`*^-6", ",", "1.9062058547`*^-6", ",", "2.0229505738`*^-6", 
     ",", "1.4762268894`*^-6", ",", "6.6199025266`*^-7", ",", 
     "7.211891024`*^-7"}], "}"}]}], ";"}]], "Input",
 CellChangeTimes->{{3.646308539242735*^9, 3.646308546884172*^9}, 
   3.646309495250415*^9, 3.646309629060069*^9, {3.646310380791065*^9, 
   3.6463103822271476`*^9}, 3.6463116707458467`*^9, 3.6463124638252077`*^9, 
   3.646379758951912*^9},
 CellLabel->"In[93]:=",ExpressionUUID->"7a71d06a-23f5-4e38-a85f-37fc61a27151"],

Cell[BoxData[
 RowBox[{
  RowBox[{"MaxAmplBezTrenchx", "=", 
   RowBox[{"{", 
    RowBox[{
    "7.5258945629`*^-7", ",", "9.0930406859`*^-7", ",", "1.0867612459`*^-6", 
     ",", "1.1057082437`*^-6", ",", "1.1813998332`*^-6", ",", 
     "1.0887066123`*^-6", ",", "1.1110237493`*^-6", ",", "1.1110237493`*^-6", 
     ",", "1.0461957037`*^-6", ",", "1.0831013414`*^-6", ",", 
     "1.0537066155`*^-6", ",", "1.0718952939`*^-6", ",", "1.1453109502`*^-6", 
     ",", "1.1674384145`*^-6", ",", "1.2262388719`*^-6", ",", 
     "1.1992907779`*^-6", ",", "1.0944691167`*^-6", ",", "8.2505028384`*^-7", 
     ",", "5.9677899884`*^-7", ",", "7.3528532254`*^-7", ",", 
     "7.7531006185`*^-7"}], "}"}]}], ";"}]], "Input",
 CellChangeTimes->{{3.646312475138855*^9, 3.6463125151621447`*^9}, 
   3.6463797743637934`*^9},
 CellLabel->"In[94]:=",ExpressionUUID->"f6bd401b-7e20-4d07-a05e-adb1c0c1037f"],

Cell[BoxData[
 RowBox[{
  RowBox[{"MaxAmpl30sty", "=", 
   RowBox[{"{", 
    RowBox[{
    "2.2925863111`*^-7", ",", "2.9392473865`*^-7", ",", "3.3544086368`*^-7", 
     ",", "3.5060399726`*^-7", ",", "3.3705838711`*^-7", ",", 
     "2.963795549`*^-7", ",", "2.2579124908`*^-7", ",", "2.2579124908`*^-7", 
     ",", "1.5826807402`*^-7", ",", "1.1839301693`*^-7", ",", 
     "1.4964037321`*^-7", ",", "1.9442416307`*^-7", ",", "2.2913957688`*^-7", 
     ",", "2.4243626495`*^-7", ",", "2.2782511277`*^-7", ",", 
     "1.9321030581`*^-7", ",", "1.4231305944`*^-7", ",", "8.8576675016`*^-8", 
     ",", "3.5891461108`*^-8", ",", "3.8666980495`*^-8", ",", 
     "3.6962359919`*^-8"}], "}"}]}], ";"}]], "Input",
 CellChangeTimes->{{3.6463084034359674`*^9, 3.646308427912367*^9}, {
   3.646309610529009*^9, 3.6463096111330433`*^9}, 3.6463116753591104`*^9, {
   3.6463789191688786`*^9, 3.6463789197589126`*^9}},
 CellLabel->"In[95]:=",ExpressionUUID->"6d1e3291-68ff-47b8-8201-aeeb1c6a581a"],

Cell[BoxData[
 RowBox[{
  RowBox[{"MaxAmpl30stx", "=", 
   RowBox[{"{", 
    RowBox[{
    "9.4306052672`*^-8", ",", "1.0398583252`*^-7", ",", "9.1638095288`*^-8", 
     ",", "9.1137816826`*^-8", ",", "8.9606809275`*^-8", ",", 
     "8.3322439273`*^-8", ",", "7.6992082955`*^-8", ",", "7.6992082955`*^-8", 
     ",", "6.754592452`*^-8", ",", "6.2972217742`*^-8", ",", 
     "8.5273332838`*^-8", ",", "1.0967512163`*^-7", ",", "1.4180544208`*^-7", 
     ",", "1.7374027498`*^-7", ",", "2.032296085`*^-7", ",", 
     "2.1865383404`*^-7", ",", "2.1678956941`*^-7", ",", "2.0137913791`*^-7", 
     ",", "1.8317112706`*^-7", ",", "1.6173690092`*^-7", ",", 
     "1.4977813716`*^-7"}], "}"}]}], ";"}]], "Input",
 CellChangeTimes->{{3.6463126411593513`*^9, 3.6463126416343784`*^9}, {
  3.6463128461300745`*^9, 3.6463128503393154`*^9}, {3.64637892915345*^9, 
  3.6463789296324773`*^9}},
 CellLabel->"In[96]:=",ExpressionUUID->"a348b5d5-45f3-4afb-937d-7932a151da55"],

Cell[CellGroupData[{

Cell[BoxData[
 RowBox[{"AMF30sty", "=", 
  RowBox[{
   RowBox[{"MaxAmpl30sty", "/", "MaxAmplBezTrenchy"}], "*", 
   "100"}]}]], "Input",
 CellChangeTimes->{{3.646310073072465*^9, 3.646310124296395*^9}, {
   3.646310393478791*^9, 3.6463104010652246`*^9}, {3.646311678199273*^9, 
   3.646311683607582*^9}, 3.6463117414088883`*^9},
 CellLabel->"In[97]:=",ExpressionUUID->"1487dc28-f0ca-4770-a0ed-503c17e4e420"],

Cell[BoxData[
 RowBox[{"{", 
  RowBox[{
  "11.712648516044464`", ",", "15.190150270678531`", ",", 
   "16.595200036796054`", ",", "16.42254119791052`", ",", 
   "15.040002459125795`", ",", "13.488606932034216`", ",", 
   "10.014668014867564`", ",", "10.014668014867564`", ",", 
   "7.186540310663207`", ",", "5.435344903040576`", ",", "7.1316584481301`", 
   ",", "9.483409124359671`", ",", "11.34362757961763`", ",", 
   "12.054541222107883`", ",", "11.271705276163662`", ",", 
   "9.687577333858632`", ",", "7.465776012024541`", ",", "4.378588195044907`",
    ",", "2.431297069963804`", ",", "5.841019613148211`", ",", 
   "5.12519667809667`"}], "}"}]], "Output",
 CellChangeTimes->{
  3.646311741874915*^9, 3.646312615173865*^9, 3.6463128778328876`*^9, 
   3.646378941107134*^9, 3.646379370128672*^9, 3.6463797814251966`*^9, {
   3.646379823596609*^9, 3.6463798442837925`*^9}, 3.6463799441045017`*^9, 
   3.6463807708967915`*^9, 3.7851382566799965`*^9, 3.785138299518467*^9, 
   3.7851383720167007`*^9, 3.785138432263874*^9, 3.7851385581626525`*^9, {
   3.785140254831825*^9, 3.785140272963521*^9}},
 CellLabel->"Out[97]=",ExpressionUUID->"163981bd-2278-45a0-af58-78caabc3005f"]
}, Open  ]],

Cell[CellGroupData[{

Cell[BoxData[
 RowBox[{"AMF30stx", "=", 
  RowBox[{
   RowBox[{"MaxAmpl30stx", "/", "MaxAmplBezTrenchx"}], "*", 
   "100"}]}]], "Input",
 CellChangeTimes->{{3.6463128605368986`*^9, 3.6463128653421736`*^9}},
 CellLabel->"In[98]:=",ExpressionUUID->"1ae76869-e0ea-49de-bd5b-806e6e90ec25"],

Cell[BoxData[
 RowBox[{"{", 
  RowBox[{
  "12.530876148185161`", ",", "11.435760172198968`", ",", 
   "8.432219646561837`", ",", "8.242483254084107`", ",", "7.58479955361822`", 
   ",", "7.653341895019186`", ",", "6.929832328382614`", ",", 
   "6.929832328382614`", ",", "6.456337402372761`", ",", "5.814065160385`", 
   ",", "8.092701667013497`", ",", "10.231887597057767`", ",", 
   "12.381392324524377`", ",", "14.882179035920357`", ",", 
   "16.573411034108325`", ",", "18.23192824202905`", ",", 
   "19.807737477659977`", ",", "24.408104797289294`", ",", 
   "30.693293064273742`", ",", "21.99648163263879`", ",", 
   "19.318482311787374`"}], "}"}]], "Output",
 CellChangeTimes->{{3.646312866290228*^9, 3.6463128787819424`*^9}, 
   3.646378943505271*^9, 3.646379370155674*^9, 3.6463797814481983`*^9, {
   3.6463798236176105`*^9, 3.6463798442987933`*^9}, 3.6463799441295033`*^9, 
   3.646380770921793*^9, 3.7851382566956186`*^9, 3.785138299534088*^9, 
   3.7851383720323234`*^9, 3.7851384322794943`*^9, 3.785138558178277*^9, {
   3.7851402548474464`*^9, 3.7851402729791417`*^9}},
 CellLabel->"Out[98]=",ExpressionUUID->"d326b73f-a8e4-4917-8449-41be79c3c658"]
}, Open  ]],

Cell[CellGroupData[{

Cell[BoxData[
 RowBox[{"dane30sty", "=", 
  RowBox[{"Table", "[", 
   RowBox[{
    RowBox[{"{", 
     RowBox[{
      RowBox[{"B1", "+", "H2poz", "+", 
       RowBox[{"0.5", "*", "odl", "*", "i"}]}], ",", 
      RowBox[{"AMF30sty", "[", 
       RowBox[{"[", 
        RowBox[{"i", "+", "1"}], "]"}], "]"}]}], "}"}], ",", 
    RowBox[{"{", 
     RowBox[{"i", ",", "0", ",", "20", ",", "1"}], "}"}]}], "]"}]}]], "Input",
 CellChangeTimes->{{3.6463114512072897`*^9, 3.646311508069542*^9}, {
  3.646311687849825*^9, 3.6463116899409447`*^9}},
 CellLabel->"In[99]:=",ExpressionUUID->"fca23928-0b19-45fc-a019-dbf310920c9d"],

Cell[BoxData[
 RowBox[{"{", 
  RowBox[{
   RowBox[{"{", 
    RowBox[{"45.`", ",", "11.712648516044464`"}], "}"}], ",", 
   RowBox[{"{", 
    RowBox[{"46.25`", ",", "15.190150270678531`"}], "}"}], ",", 
   RowBox[{"{", 
    RowBox[{"47.5`", ",", "16.595200036796054`"}], "}"}], ",", 
   RowBox[{"{", 
    RowBox[{"48.75`", ",", "16.42254119791052`"}], "}"}], ",", 
   RowBox[{"{", 
    RowBox[{"50.`", ",", "15.040002459125795`"}], "}"}], ",", 
   RowBox[{"{", 
    RowBox[{"51.25`", ",", "13.488606932034216`"}], "}"}], ",", 
   RowBox[{"{", 
    RowBox[{"52.5`", ",", "10.014668014867564`"}], "}"}], ",", 
   RowBox[{"{", 
    RowBox[{"53.75`", ",", "10.014668014867564`"}], "}"}], ",", 
   RowBox[{"{", 
    RowBox[{"55.`", ",", "7.186540310663207`"}], "}"}], ",", 
   RowBox[{"{", 
    RowBox[{"56.25`", ",", "5.435344903040576`"}], "}"}], ",", 
   RowBox[{"{", 
    RowBox[{"57.5`", ",", "7.1316584481301`"}], "}"}], ",", 
   RowBox[{"{", 
    RowBox[{"58.75`", ",", "9.483409124359671`"}], "}"}], ",", 
   RowBox[{"{", 
    RowBox[{"60.`", ",", "11.34362757961763`"}], "}"}], ",", 
   RowBox[{"{", 
    RowBox[{"61.25`", ",", "12.054541222107883`"}], "}"}], ",", 
   RowBox[{"{", 
    RowBox[{"62.5`", ",", "11.271705276163662`"}], "}"}], ",", 
   RowBox[{"{", 
    RowBox[{"63.75`", ",", "9.687577333858632`"}], "}"}], ",", 
   RowBox[{"{", 
    RowBox[{"65.`", ",", "7.465776012024541`"}], "}"}], ",", 
   RowBox[{"{", 
    RowBox[{"66.25`", ",", "4.378588195044907`"}], "}"}], ",", 
   RowBox[{"{", 
    RowBox[{"67.5`", ",", "2.431297069963804`"}], "}"}], ",", 
   RowBox[{"{", 
    RowBox[{"68.75`", ",", "5.841019613148211`"}], "}"}], ",", 
   RowBox[{"{", 
    RowBox[{"70.`", ",", "5.12519667809667`"}], "}"}]}], "}"}]], "Output",
 CellChangeTimes->{
  3.6463117757848544`*^9, 3.646312615194866*^9, 3.6463129363242335`*^9, 
   3.6463789775192165`*^9, 3.6463792634185686`*^9, 3.6463793701876755`*^9, 
   3.6463797814852004`*^9, {3.646379823650612*^9, 3.6463798443267946`*^9}, 
   3.6463799441685057`*^9, 3.6463799866299343`*^9, 3.646380770954795*^9, 
   3.7851382567424808`*^9, 3.7851382995809507`*^9, 3.7851383720791874`*^9, 
   3.7851384323263583`*^9, 3.7851385582251377`*^9, {3.785140254909932*^9, 
   3.7851402730103874`*^9}},
 CellLabel->"Out[99]=",ExpressionUUID->"a9566f56-f166-4725-80a5-fa94f1790c4f"]
}, Open  ]],

Cell[CellGroupData[{

Cell[BoxData[
 RowBox[{"dane30stx", "=", 
  RowBox[{"Table", "[", 
   RowBox[{
    RowBox[{"{", 
     RowBox[{
      RowBox[{"B1", "+", "H2poz", "+", 
       RowBox[{"0.5", "*", "odl", "*", "i"}]}], ",", 
      RowBox[{"AMF30stx", "[", 
       RowBox[{"[", 
        RowBox[{"i", "+", "1"}], "]"}], "]"}]}], "}"}], ",", 
    RowBox[{"{", 
     RowBox[{"i", ",", "0", ",", "20", ",", "1"}], "}"}]}], "]"}]}]], "Input",
 CellChangeTimes->{{3.646312924125536*^9, 3.646312927470727*^9}},
 CellLabel->
  "In[100]:=",ExpressionUUID->"717a2e32-e2d8-4e73-8573-e5bfea5b0268"],

Cell[BoxData[
 RowBox[{"{", 
  RowBox[{
   RowBox[{"{", 
    RowBox[{"45.`", ",", "12.530876148185161`"}], "}"}], ",", 
   RowBox[{"{", 
    RowBox[{"46.25`", ",", "11.435760172198968`"}], "}"}], ",", 
   RowBox[{"{", 
    RowBox[{"47.5`", ",", "8.432219646561837`"}], "}"}], ",", 
   RowBox[{"{", 
    RowBox[{"48.75`", ",", "8.242483254084107`"}], "}"}], ",", 
   RowBox[{"{", 
    RowBox[{"50.`", ",", "7.58479955361822`"}], "}"}], ",", 
   RowBox[{"{", 
    RowBox[{"51.25`", ",", "7.653341895019186`"}], "}"}], ",", 
   RowBox[{"{", 
    RowBox[{"52.5`", ",", "6.929832328382614`"}], "}"}], ",", 
   RowBox[{"{", 
    RowBox[{"53.75`", ",", "6.929832328382614`"}], "}"}], ",", 
   RowBox[{"{", 
    RowBox[{"55.`", ",", "6.456337402372761`"}], "}"}], ",", 
   RowBox[{"{", 
    RowBox[{"56.25`", ",", "5.814065160385`"}], "}"}], ",", 
   RowBox[{"{", 
    RowBox[{"57.5`", ",", "8.092701667013497`"}], "}"}], ",", 
   RowBox[{"{", 
    RowBox[{"58.75`", ",", "10.231887597057767`"}], "}"}], ",", 
   RowBox[{"{", 
    RowBox[{"60.`", ",", "12.381392324524377`"}], "}"}], ",", 
   RowBox[{"{", 
    RowBox[{"61.25`", ",", "14.882179035920357`"}], "}"}], ",", 
   RowBox[{"{", 
    RowBox[{"62.5`", ",", "16.573411034108325`"}], "}"}], ",", 
   RowBox[{"{", 
    RowBox[{"63.75`", ",", "18.23192824202905`"}], "}"}], ",", 
   RowBox[{"{", 
    RowBox[{"65.`", ",", "19.807737477659977`"}], "}"}], ",", 
   RowBox[{"{", 
    RowBox[{"66.25`", ",", "24.408104797289294`"}], "}"}], ",", 
   RowBox[{"{", 
    RowBox[{"67.5`", ",", "30.693293064273742`"}], "}"}], ",", 
   RowBox[{"{", 
    RowBox[{"68.75`", ",", "21.99648163263879`"}], "}"}], ",", 
   RowBox[{"{", 
    RowBox[{"70.`", ",", "19.318482311787374`"}], "}"}]}], "}"}]], "Output",
 CellChangeTimes->{{3.646312928417781*^9, 3.646312942852607*^9}, 
   3.646378996891324*^9, 3.6463792499768*^9, 3.646379370211677*^9, 
   3.6463797815132017`*^9, {3.646379823680614*^9, 3.646379844346796*^9}, 
   3.646379944197507*^9, 3.6463800056860237`*^9, 3.6463807709817963`*^9, 
   3.7851382567737255`*^9, 3.785138299612195*^9, 3.7851383720948057`*^9, 
   3.7851384323576355`*^9, 3.785138558240757*^9, {3.785140254925576*^9, 
   3.7851402730260067`*^9}},
 CellLabel->
  "Out[100]=",ExpressionUUID->"7f86296d-8503-43cf-8270-4f86ac3325d6"]
}, Open  ]],

Cell[CellGroupData[{

Cell[BoxData[
 RowBox[{"WykAMFy30", "=", 
  RowBox[{"ListPlot", "[", 
   RowBox[{"dane30sty", ",", 
    RowBox[{"Joined", "\[Rule]", "True"}], ",", 
    RowBox[{"PlotRange", "\[Rule]", "All"}], ",", 
    RowBox[{"AxesLabel", "\[Rule]", 
     RowBox[{"{", 
      RowBox[{
      "\"\<\!\(\*StyleBox[\"x\",FontSlant->\"Italic\"]\)[m]\>\"", ",", 
       "\"\<\!\(\*StyleBox[StyleBox[RowBox[{\"AMF\", \
StyleBox[\"y\",FontSize->10]}]],FontSlant->\"Italic\"]\)[%]\>\""}], "}"}]}], 
    ",", 
    RowBox[{
    "PlotLabel", "\[Rule]", 
     "\"\<\!\(\*StyleBox[StyleBox[RowBox[{\"AMF\", \
StyleBox[\"y\",FontSize->10]}]],FontSlant->\"Italic\"]\)=\!\(\*StyleBox[\
StyleBox[RowBox[{\"u\", \
StyleBox[\"y\",FontSize->10]}]],FontSlant->\"Italic\"]\)/\!\(\*StyleBox[\(\*\
StyleBox[\"u\",FontSlant->\"Italic\"]\*StyleBox[\"y\",FontSize->10,FontSlant->\
\"Italic\"]\*StyleBox[\"o\",FontSize->10]\)]\)\>\""}], ",", 
    RowBox[{"PerformanceGoal", "\[Rule]", "\"\<Quality\>\""}], ",", 
    RowBox[{"PlotRange", "\[Rule]", "All"}], ",", 
    RowBox[{"LabelStyle", "\[Rule]", 
     RowBox[{"{", 
      RowBox[{
       RowBox[{"FontFamily", "\[Rule]", "\"\<Times\>\""}], ",", 
       RowBox[{"FontSize", "\[Rule]", "14"}]}], "}"}]}], ",", 
    RowBox[{"AxesOrigin", "->", 
     RowBox[{"{", 
      RowBox[{"35", ",", "0"}], "}"}]}], ",", 
    RowBox[{"PlotStyle", "\[Rule]", 
     RowBox[{"{", 
      RowBox[{
       RowBox[{"GrayLevel", "[", "0.1", "]"}], ",", 
       RowBox[{"Thickness", "[", "0.008", "]"}]}], "}"}]}]}], 
   "]"}]}]], "Input",
 CellChangeTimes->{
  3.6463082838351264`*^9, {3.6463084323946238`*^9, 3.646308433396681*^9}, {
   3.64630855646972*^9, 3.6463085568957443`*^9}, {3.6463098485566235`*^9, 
   3.646309883448619*^9}, {3.6463099224448495`*^9, 3.646310058753646*^9}, 
   3.646310135840055*^9, {3.6463115159079905`*^9, 3.64631153163989*^9}, {
   3.646311596582605*^9, 3.646311599055746*^9}, 3.646311694969232*^9, {
   3.646311801473324*^9, 3.6463118347472267`*^9}, {3.6463118721213646`*^9, 
   3.646311928639597*^9}, {3.646378273118927*^9, 3.6463782772151613`*^9}, {
   3.6463791386184306`*^9, 3.6463792154208236`*^9}, 3.785138363179432*^9, 
   3.7851385460092535`*^9},
 CellLabel->
  "In[101]:=",ExpressionUUID->"fc8b6adb-ad2a-42d6-ace2-05948ee007bb"],

Cell[BoxData[
 GraphicsBox[{{}, {{}, {}, 
    {GrayLevel[0.1], PointSize[0.012833333333333334`], Thickness[0.008], 
     LineBox[CompressedData["
1:eJxTTMoPSmViYGAQBWIQDQYNbg5pL7RdHuSoO4D5Cu4OM48HJ0Qn6kH4B9wd
vs+dwh4/wwDCT/BwYLH9tEI7B8pn8HR4knHauFoEqn6Bp4NGvPAGrV9aEL6D
l0Of34sJTewqEP4DNH6Dt8PkPWE5LPtloPb7OLRoPOE9vVcUar+Pw5frjysu
tkHlE3wdPuVMT2v8rgS138/B/I3Dl/fr1aD2+zmUVe66/EZaA2q/v4NQj9kX
mW6o/AN/h8knnyhxJShD5QMcKhZwJ3+5IwvhTwhwyKraOH9NsyBUfYBD/PVL
D7yLmSF8g0CHNoHrdiax4lD3Bzrc/3G9z7hBxAEAfAhgjw==
      "]]}}, {}, {}, {}, {}},
  AspectRatio->NCache[GoldenRatio^(-1), 0.6180339887498948],
  Axes->{True, True},
  AxesLabel->{
    FormBox[
    "\"\\!\\(\\*StyleBox[\\\"x\\\",FontSlant->\\\"Italic\\\"]\\)[m]\"", 
     TraditionalForm], 
    FormBox[
    "\"\\!\\(\\*StyleBox[StyleBox[RowBox[{\\\"AMF\\\", \
StyleBox[\\\"y\\\",FontSize->10]}]],FontSlant->\\\"Italic\\\"]\\)[%]\"", 
     TraditionalForm]},
  AxesOrigin->{35., 0.},
  DisplayFunction->Identity,
  Frame->{{False, False}, {False, False}},
  FrameLabel->{{None, None}, {None, None}},
  FrameTicks->{{Automatic, Automatic}, {Automatic, Automatic}},
  GridLines->{None, None},
  GridLinesStyle->Directive[
    GrayLevel[0.5, 0.4]],
  ImagePadding->All,
  LabelStyle->{FontFamily -> "Times", FontSize -> 14},
  Method->{"CoordinatesToolOptions" -> {"DisplayFunction" -> ({
        (Identity[#]& )[
         Part[#, 1]], 
        (Identity[#]& )[
         Part[#, 2]]}& ), "CopiedValueFunction" -> ({
        (Identity[#]& )[
         Part[#, 1]], 
        (Identity[#]& )[
         Part[#, 2]]}& )}},
  PlotLabel->FormBox[
   "\"\\!\\(\\*StyleBox[StyleBox[RowBox[{\\\"AMF\\\", \
StyleBox[\\\"y\\\",FontSize->10]}]],FontSlant->\\\"Italic\\\"]\\)=\\!\\(\\*\
StyleBox[StyleBox[RowBox[{\\\"u\\\", \
StyleBox[\\\"y\\\",FontSize->10]}]],FontSlant->\\\"Italic\\\"]\\)/\\!\\(\\*\
StyleBox[\\(\\*StyleBox[\\\"u\\\",FontSlant->\\\"Italic\\\"]\\*StyleBox[\\\"y\
\\\",FontSize->10,FontSlant->\\\"Italic\\\"]\\*StyleBox[\\\"o\\\",FontSize->\
10]\\)]\\)\"", TraditionalForm],
  PlotRange->{{35., 70.}, {0., 16.595200036796054`}},
  PlotRangeClipping->True,
  PlotRangePadding->{{
     Scaled[0.02], 
     Scaled[0.02]}, {
     Scaled[0.02], 
     Scaled[0.05]}},
  Ticks->{Automatic, Automatic}]], "Output",
 CellChangeTimes->{
  3.646311835083246*^9, {3.646311878999758*^9, 3.6463119293966403`*^9}, 
   3.6463126152308683`*^9, {3.646379075011792*^9, 3.646379099072169*^9}, {
   3.6463791456048303`*^9, 3.6463792158518476`*^9}, 3.646379283355709*^9, 
   3.64637937026668*^9, 3.646379781578206*^9, {3.6463798237406178`*^9, 
   3.6463798444178*^9}, 3.6463799442595105`*^9, 3.646380022512986*^9, 
   3.6463807710428*^9, 3.78513825743552*^9, 3.7851383001277*^9, 
   3.7851383723603697`*^9, 3.78513843243571*^9, 3.7851385583188887`*^9, {
   3.7851402550036736`*^9, 3.7851402731041145`*^9}},
 CellLabel->
  "Out[101]=",ExpressionUUID->"8c53b4e5-e330-4f07-a18d-24ecdcb83fec"]
}, Open  ]],

Cell[CellGroupData[{

Cell[BoxData[
 RowBox[{"WykAMFx30", "=", 
  RowBox[{"ListPlot", "[", 
   RowBox[{"dane30stx", ",", 
    RowBox[{"Joined", "\[Rule]", "True"}], ",", 
    RowBox[{"PlotRange", "\[Rule]", "All"}], ",", 
    RowBox[{"AxesLabel", "\[Rule]", 
     RowBox[{"{", 
      RowBox[{
      "\"\<\!\(\*StyleBox[\"x\",FontSlant->\"Italic\"]\)[m]\>\"", ",", 
       "\"\<\!\(\*StyleBox[\(\*StyleBox[\"AMF\",FontSlant->\"Italic\"]\*\
StyleBox[\"x\",FontSize->10]\)]\)[%]\>\""}], "}"}]}], ",", 
    RowBox[{
    "PlotLabel", "\[Rule]", 
     "\"\<\!\(\*StyleBox[StyleBox[RowBox[{\"AMF\", \
StyleBox[\"x\",FontSize->10]}]],FontSlant->\"Italic\"]\)=\!\(\*StyleBox[\(\*\
StyleBox[\"u\",FontSlant->\"Italic\"]\*StyleBox[\"x\",FontSize->10]\)]\)/\!\(\
\*StyleBox[\(\*StyleBox[\"u\",FontSlant->\"Italic\"]\*StyleBox[\"x\",FontSize-\
>10,FontSlant->\"Italic\"]\*StyleBox[\"o\",FontSize->10]\)]\)\>\""}], ",", 
    RowBox[{"PerformanceGoal", "\[Rule]", "\"\<Quality\>\""}], ",", 
    RowBox[{"PlotRange", "\[Rule]", "All"}], ",", 
    RowBox[{"LabelStyle", "\[Rule]", 
     RowBox[{"{", 
      RowBox[{
       RowBox[{"FontFamily", "\[Rule]", "\"\<Times\>\""}], ",", 
       RowBox[{"FontSize", "\[Rule]", "14"}]}], "}"}]}], ",", 
    RowBox[{"AxesOrigin", "->", 
     RowBox[{"{", 
      RowBox[{"35", ",", "0"}], "}"}]}], ",", 
    RowBox[{"PlotStyle", "\[Rule]", 
     RowBox[{"{", 
      RowBox[{
       RowBox[{"GrayLevel", "[", "0.1", "]"}], ",", 
       RowBox[{"Thickness", "[", "0.008", "]"}]}], "}"}]}]}], 
   "]"}]}]], "Input",
 CellChangeTimes->{{3.646311938775177*^9, 3.646311939857239*^9}, {
   3.6463129859250703`*^9, 3.6463129900503063`*^9}, 3.6463782678516254`*^9, {
   3.646379044844067*^9, 3.6463790565507364`*^9}, {3.646379172401363*^9, 
   3.6463791875662303`*^9}, 3.6463792188340187`*^9, 3.7851383665150523`*^9, 
   3.7851385420882993`*^9},
 CellLabel->
  "In[102]:=",ExpressionUUID->"99fe6776-d502-40f6-bb9f-60c1c6259b32"],

Cell[BoxData[
 GraphicsBox[{{}, {{}, {}, 
    {GrayLevel[0.1], PointSize[0.012833333333333334`], Thickness[0.008], 
     LineBox[CompressedData["
1:eJxTTMoPSmViYGAQBWIQDQYNbg5csXP/n+PXdADzFdwdHvwR+Cp9Xw3CP+Du
8Cl87xPvuwoQfoKHwwObO4fVaqB8Bk+HU6zbNl4Nk4PwF3g6mN5OWME6F8p3
8HK4u8rlu+oOaQj/ARq/wdvhZPsaGa/LklD7fRwmrlLymeUoDrXfx0HO/MT0
Mn2Y/b4OUjmzf+wsU4Ha7+eg0nfxluthDaj9fg7+fyt+rDmsC7Xf30Fr5TGB
05MMoPb7O0zrMFsWb20ElQ9wmOWr9Oj4OWMIf0KAw/5NoX2VGRZQ9QEO+TNr
l1dvtIPwDQIdJthPz5b8bwp1f6CDcXUnX0egsQMA0YNiOQ==
      "]]}}, {}, {}, {}, {}},
  AspectRatio->NCache[GoldenRatio^(-1), 0.6180339887498948],
  Axes->{True, True},
  AxesLabel->{
    FormBox[
    "\"\\!\\(\\*StyleBox[\\\"x\\\",FontSlant->\\\"Italic\\\"]\\)[m]\"", 
     TraditionalForm], 
    FormBox[
    "\"\\!\\(\\*StyleBox[\\(\\*StyleBox[\\\"AMF\\\",FontSlant->\\\"Italic\\\"]\
\\*StyleBox[\\\"x\\\",FontSize->10]\\)]\\)[%]\"", TraditionalForm]},
  AxesOrigin->{35., 0.},
  DisplayFunction->Identity,
  Frame->{{False, False}, {False, False}},
  FrameLabel->{{None, None}, {None, None}},
  FrameTicks->{{Automatic, Automatic}, {Automatic, Automatic}},
  GridLines->{None, None},
  GridLinesStyle->Directive[
    GrayLevel[0.5, 0.4]],
  ImagePadding->All,
  LabelStyle->{FontFamily -> "Times", FontSize -> 14},
  Method->{"CoordinatesToolOptions" -> {"DisplayFunction" -> ({
        (Identity[#]& )[
         Part[#, 1]], 
        (Identity[#]& )[
         Part[#, 2]]}& ), "CopiedValueFunction" -> ({
        (Identity[#]& )[
         Part[#, 1]], 
        (Identity[#]& )[
         Part[#, 2]]}& )}},
  PlotLabel->FormBox[
   "\"\\!\\(\\*StyleBox[StyleBox[RowBox[{\\\"AMF\\\", \
StyleBox[\\\"x\\\",FontSize->10]}]],FontSlant->\\\"Italic\\\"]\\)=\\!\\(\\*\
StyleBox[\\(\\*StyleBox[\\\"u\\\",FontSlant->\\\"Italic\\\"]\\*StyleBox[\\\"x\
\\\",FontSize->10]\\)]\\)/\\!\\(\\*StyleBox[\\(\\*StyleBox[\\\"u\\\",\
FontSlant->\\\"Italic\\\"]\\*StyleBox[\\\"x\\\",FontSize->10,FontSlant->\\\"\
Italic\\\"]\\*StyleBox[\\\"o\\\",FontSize->10]\\)]\\)\"", TraditionalForm],
  PlotRange->{{35., 70.}, {0., 30.693293064273742`}},
  PlotRangeClipping->True,
  PlotRangePadding->{{
     Scaled[0.02], 
     Scaled[0.02]}, {
     Scaled[0.02], 
     Scaled[0.05]}},
  Ticks->{Automatic, Automatic}]], "Output",
 CellChangeTimes->{
  3.646312990864353*^9, {3.646379059560909*^9, 3.6463791230705414`*^9}, {
   3.6463791760025687`*^9, 3.6463791880912604`*^9}, 3.6463792194410534`*^9, 
   3.646379286536891*^9, 3.646379370281681*^9, 3.646379781594207*^9, {
   3.6463798237576184`*^9, 3.646379844439801*^9}, 3.6463799442755117`*^9, 
   3.646380024932125*^9, 3.646380771061801*^9, 3.7851382576698413`*^9, 
   3.7851383002995586`*^9, 3.7851383724228816`*^9, 3.785138432498227*^9, 
   3.785138558350109*^9, {3.785140255081767*^9, 3.785140273166597*^9}},
 CellLabel->
  "Out[102]=",ExpressionUUID->"7faa1a93-2899-4170-8bd8-87feb2ad9974"]
}, Open  ]]
}, Open  ]],

Cell[CellGroupData[{

Cell[TextData[StyleBox["45st", "Subtitle"]], "Subsubtitle",
 CellChangeTimes->{{3.646378732314191*^9, 3.6463787345403185`*^9}, 
   3.6463787845211773`*^9, {3.6463794281299896`*^9, 
   3.646379428299999*^9}},ExpressionUUID->"9837a0e8-79af-4db1-a205-\
7bd2c071d2d0"],

Cell[BoxData[
 RowBox[{
  RowBox[{"dane45sty", "=", 
   RowBox[{"{", 
    RowBox[{
     RowBox[{"{", 
      RowBox[{"45.`", ",", "12.635761313327201`"}], "}"}], ",", 
     RowBox[{"{", 
      RowBox[{"46.25`", ",", "13.350095836365888`"}], "}"}], ",", 
     RowBox[{"{", 
      RowBox[{"47.5`", ",", "11.534039594652764`"}], "}"}], ",", 
     RowBox[{"{", 
      RowBox[{"48.75`", ",", "13.306287794951938`"}], "}"}], ",", 
     RowBox[{"{", 
      RowBox[{"50.`", ",", "18.244451001183805`"}], "}"}], ",", 
     RowBox[{"{", 
      RowBox[{"51.25`", ",", "20.322500818043913`"}], "}"}], ",", 
     RowBox[{"{", 
      RowBox[{"52.5`", ",", "20.00351956878215`"}], "}"}], ",", 
     RowBox[{"{", 
      RowBox[{"53.75`", ",", "20.00351956878215`"}], "}"}], ",", 
     RowBox[{"{", 
      RowBox[{"55.`", ",", "17.406407587549246`"}], "}"}], ",", 
     RowBox[{"{", 
      RowBox[{"56.25`", ",", "11.728788800056797`"}], "}"}], ",", 
     RowBox[{"{", 
      RowBox[{"57.5`", ",", "10.605908708135175`"}], "}"}], ",", 
     RowBox[{"{", 
      RowBox[{"58.75`", ",", "11.64815093305705`"}], "}"}], ",", 
     RowBox[{"{", 
      RowBox[{"60.`", ",", "12.716750941541063`"}], "}"}], ",", 
     RowBox[{"{", 
      RowBox[{"61.25`", ",", "14.21895716405599`"}], "}"}], ",", 
     RowBox[{"{", 
      RowBox[{"62.5`", ",", "15.273964560919332`"}], "}"}], ",", 
     RowBox[{"{", 
      RowBox[{"63.75`", ",", "13.667653718349444`"}], "}"}], ",", 
     RowBox[{"{", 
      RowBox[{"65.`", ",", "10.38960639627177`"}], "}"}], ",", 
     RowBox[{"{", 
      RowBox[{"66.25`", ",", "5.322807919423103`"}], "}"}], ",", 
     RowBox[{"{", 
      RowBox[{"67.5`", ",", "3.9288991881153956`"}], "}"}], ",", 
     RowBox[{"{", 
      RowBox[{"68.75`", ",", "11.332714364260688`"}], "}"}], ",", 
     RowBox[{"{", 
      RowBox[{"70.`", ",", "15.433100188231574`"}], "}"}]}], "}"}]}], ";"}]], 
 "Input",
 CellChangeTimes->{{3.646311755860715*^9, 3.646311773310713*^9}, 
   3.6463789920300465`*^9, {3.646379274315192*^9, 3.646379275643268*^9}, {
   3.646379465930152*^9, 3.646379466141164*^9}, 3.6463803538379374`*^9, 
   3.6463806916422586`*^9},
 CellLabel->
  "In[103]:=",ExpressionUUID->"14c7f829-63e9-449f-bdbb-c7e7a0766b44"],

Cell[BoxData[
 RowBox[{
  RowBox[{"dane45stx", "=", 
   RowBox[{"{", 
    RowBox[{
     RowBox[{"{", 
      RowBox[{"45.`", ",", "13.696291186105332`"}], "}"}], ",", 
     RowBox[{"{", 
      RowBox[{"46.25`", ",", "10.395446651782366`"}], "}"}], ",", 
     RowBox[{"{", 
      RowBox[{"47.5`", ",", "23.765846794358247`"}], "}"}], ",", 
     RowBox[{"{", 
      RowBox[{"48.75`", ",", "24.268212301427596`"}], "}"}], ",", 
     RowBox[{"{", 
      RowBox[{"50.`", ",", "21.642755478836396`"}], "}"}], ",", 
     RowBox[{"{", 
      RowBox[{"51.25`", ",", "17.468914351157107`"}], "}"}], ",", 
     RowBox[{"{", 
      RowBox[{"52.5`", ",", "13.989402607022244`"}], "}"}], ",", 
     RowBox[{"{", 
      RowBox[{"53.75`", ",", "13.989402607022244`"}], "}"}], ",", 
     RowBox[{"{", 
      RowBox[{"55.`", ",", "11.530944334430371`"}], "}"}], ",", 
     RowBox[{"{", 
      RowBox[{"56.25`", ",", "8.736574605670064`"}], "}"}], ",", 
     RowBox[{"{", 
      RowBox[{"57.5`", ",", "8.93337460827947`"}], "}"}], ",", 
     RowBox[{"{", 
      RowBox[{"58.75`", ",", "11.927499751324532`"}], "}"}], ",", 
     RowBox[{"{", 
      RowBox[{"60.`", ",", "16.48981594391047`"}], "}"}], ",", 
     RowBox[{"{", 
      RowBox[{"61.25`", ",", "21.950447852785967`"}], "}"}], ",", 
     RowBox[{"{", 
      RowBox[{"62.5`", ",", "26.289738636942356`"}], "}"}], ",", 
     RowBox[{"{", 
      RowBox[{"63.75`", ",", "29.091235870025596`"}], "}"}], ",", 
     RowBox[{"{", 
      RowBox[{"65.`", ",", "31.50667225436331`"}], "}"}], ",", 
     RowBox[{"{", 
      RowBox[{"66.25`", ",", "34.629359736564304`"}], "}"}], ",", 
     RowBox[{"{", 
      RowBox[{"67.5`", ",", "44.362082037695195`"}], "}"}], ",", 
     RowBox[{"{", 
      RowBox[{"68.75`", ",", "31.576247509292283`"}], "}"}], ",", 
     RowBox[{"{", 
      RowBox[{"70.`", ",", "24.34716004066522`"}], "}"}]}], "}"}]}], 
  ";"}]], "Input",
 CellChangeTimes->{{3.6463129485479326`*^9, 3.6463129613346643`*^9}, {
   3.646379009076021*^9, 3.6463790101740837`*^9}, 3.6463791163741584`*^9, {
   3.6463792587833033`*^9, 3.646379260022374*^9}, {3.646379475308688*^9, 
   3.6463794755227003`*^9}, 3.6463803664156566`*^9, 3.646380707906189*^9},
 CellLabel->
  "In[104]:=",ExpressionUUID->"f6550e2f-c04e-4150-a9db-8f30acf12868"],

Cell[CellGroupData[{

Cell[BoxData[
 RowBox[{"WykAMFy45", "=", 
  RowBox[{"ListPlot", "[", 
   RowBox[{"dane45sty", ",", 
    RowBox[{"Joined", "\[Rule]", "True"}], ",", 
    RowBox[{"PlotRange", "\[Rule]", "All"}], ",", 
    RowBox[{"AxesLabel", "\[Rule]", 
     RowBox[{"{", 
      RowBox[{
      "\"\<\!\(\*StyleBox[\"x\",FontSlant->\"Italic\"]\)[m]\>\"", ",", 
       "\"\<\!\(\*StyleBox[\"AMF\",FontSlant->\"Italic\"]\)\!\(\*StyleBox[\"y\
\",FontSize->10,FontSlant->\"Italic\"]\)[%]\>\""}], "}"}]}], ",", 
    RowBox[{
    "PlotLabel", "\[Rule]", 
     "\"\<\!\(\*StyleBox[\"AMF\",FontSlant->\"Italic\"]\)\!\(\*StyleBox[\"y\",\
FontSize->10,FontSlant->\"Italic\"]\)=\!\(\*StyleBox[\"u\",FontSlant->\"\
Italic\"]\)\!\(\*StyleBox[\"y\",FontSize->10,FontSlant->\"Italic\"]\)/\!\(\*\
StyleBox[\"u\",FontSlant->\"Italic\"]\)\!\(\*StyleBox[\"y\",FontSize->10,\
FontSlant->\"Italic\"]\)\!\(\*StyleBox[\"o\",FontSize->10]\)\>\""}], ",", 
    RowBox[{"PerformanceGoal", "\[Rule]", "\"\<Quality\>\""}], ",", 
    RowBox[{"PlotRange", "\[Rule]", "All"}], ",", 
    RowBox[{"LabelStyle", "\[Rule]", 
     RowBox[{"{", 
      RowBox[{
       RowBox[{"FontFamily", "\[Rule]", "\"\<Times\>\""}], ",", 
       RowBox[{"FontSize", "\[Rule]", "14"}]}], "}"}]}], ",", 
    RowBox[{"AxesOrigin", "->", 
     RowBox[{"{", 
      RowBox[{"35", ",", "0"}], "}"}]}], ",", 
    RowBox[{"PlotStyle", "\[Rule]", 
     RowBox[{"{", 
      RowBox[{
       RowBox[{"GrayLevel", "[", "0.5", "]"}], ",", 
       RowBox[{"Thickness", "[", "0.008", "]"}]}], "}"}]}]}], 
   "]"}]}]], "Input",
 CellChangeTimes->{
  3.6463082838351264`*^9, {3.6463084323946238`*^9, 3.646308433396681*^9}, {
   3.64630855646972*^9, 3.6463085568957443`*^9}, {3.6463098485566235`*^9, 
   3.646309883448619*^9}, {3.6463099224448495`*^9, 3.646310058753646*^9}, 
   3.646310135840055*^9, {3.6463115159079905`*^9, 3.64631153163989*^9}, {
   3.646311596582605*^9, 3.646311599055746*^9}, 3.646311694969232*^9, {
   3.646311801473324*^9, 3.6463118347472267`*^9}, {3.6463118721213646`*^9, 
   3.646311928639597*^9}, {3.646378273118927*^9, 3.6463782772151613`*^9}, {
   3.6463791386184306`*^9, 3.6463792154208236`*^9}, {3.6463794935877333`*^9, 
   3.646379513731886*^9}, 3.646380379644413*^9, 3.785138417226426*^9, 
   3.7851385367507915`*^9, {3.7851386239477444`*^9, 3.785138640304119*^9}},
 CellLabel->
  "In[105]:=",ExpressionUUID->"d0911b3c-d8dd-4df3-aae2-93882d699fa0"],

Cell[BoxData[
 GraphicsBox[{{}, {{}, {}, 
    {GrayLevel[0.5], PointSize[0.012833333333333334`], Thickness[0.008], 
     LineBox[CompressedData["
1:eJxTTMoPSmViYGAQBWIQDQYNbg5nZh1sbHLVdADzFdwdWgLeH7LfrAXhH3B3
+DfLeXGuoDqEn+DhwPf9z4GLc6DyDJ4OIv324VPsjCD8BZ4OfXmPMvuDTCB8
By+H3RcmrHjGAOU/QOM3eDucinsYzJVhCLXfx2HPPetzyqVQ+w74OOyY1b3K
0kwVar+vg96WjIJb3lB5Bj+H6dN3/fqZB3X/Aj+Haxtc1aULdKD2+ztsuWQl
6tqjB7Xf38Fwl9fWa6HaUPkAh7yZIbVVx1Ug/AkBDq32hzX6vESh6gMcmp5M
3JSUxw/hGwQ6lFxs6oxcpQZ1f6CD3sYLfvvv6jkAADwOYjo=
      "]]}}, {}, {}, {}, {}},
  AspectRatio->NCache[GoldenRatio^(-1), 0.6180339887498948],
  Axes->{True, True},
  AxesLabel->{
    FormBox[
    "\"\\!\\(\\*StyleBox[\\\"x\\\",FontSlant->\\\"Italic\\\"]\\)[m]\"", 
     TraditionalForm], 
    FormBox[
    "\"\\!\\(\\*StyleBox[\\\"AMF\\\",FontSlant->\\\"Italic\\\"]\\)\\!\\(\\*\
StyleBox[\\\"y\\\",FontSize->10,FontSlant->\\\"Italic\\\"]\\)[%]\"", 
     TraditionalForm]},
  AxesOrigin->{35., 0.},
  DisplayFunction->Identity,
  Frame->{{False, False}, {False, False}},
  FrameLabel->{{None, None}, {None, None}},
  FrameTicks->{{Automatic, Automatic}, {Automatic, Automatic}},
  GridLines->{None, None},
  GridLinesStyle->Directive[
    GrayLevel[0.5, 0.4]],
  ImagePadding->All,
  LabelStyle->{FontFamily -> "Times", FontSize -> 14},
  Method->{"CoordinatesToolOptions" -> {"DisplayFunction" -> ({
        (Identity[#]& )[
         Part[#, 1]], 
        (Identity[#]& )[
         Part[#, 2]]}& ), "CopiedValueFunction" -> ({
        (Identity[#]& )[
         Part[#, 1]], 
        (Identity[#]& )[
         Part[#, 2]]}& )}},
  PlotLabel->FormBox[
   "\"\\!\\(\\*StyleBox[\\\"AMF\\\",FontSlant->\\\"Italic\\\"]\\)\\!\\(\\*\
StyleBox[\\\"y\\\",FontSize->10,FontSlant->\\\"Italic\\\"]\\)=\\!\\(\\*\
StyleBox[\\\"u\\\",FontSlant->\\\"Italic\\\"]\\)\\!\\(\\*StyleBox[\\\"y\\\",\
FontSize->10,FontSlant->\\\"Italic\\\"]\\)/\\!\\(\\*StyleBox[\\\"u\\\",\
FontSlant->\\\"Italic\\\"]\\)\\!\\(\\*StyleBox[\\\"y\\\",FontSize->10,\
FontSlant->\\\"Italic\\\"]\\)\\!\\(\\*StyleBox[\\\"o\\\",FontSize->10]\\)\"", 
    TraditionalForm],
  PlotRange->{{35., 70.}, {0., 20.322500818043913`}},
  PlotRangeClipping->True,
  PlotRangePadding->{{
     Scaled[0.02], 
     Scaled[0.02]}, {
     Scaled[0.02], 
     Scaled[0.05]}},
  Ticks->{Automatic, Automatic}]], "Output",
 CellChangeTimes->{
  3.646311835083246*^9, {3.646311878999758*^9, 3.6463119293966403`*^9}, 
   3.6463126152308683`*^9, {3.646379075011792*^9, 3.646379099072169*^9}, {
   3.6463791456048303`*^9, 3.6463792158518476`*^9}, 3.646379283355709*^9, 
   3.64637937026668*^9, 3.646379844840824*^9, 3.6463803809944906`*^9, 
   3.6463807152066064`*^9, 3.646380771602832*^9, 3.785138260762864*^9, 
   3.7851384326700296`*^9, 3.7851385585532074`*^9, {3.785138625822305*^9, 
   3.785138640725896*^9}, 3.785140255385047*^9, 3.785140332062887*^9},
 CellLabel->
  "Out[105]=",ExpressionUUID->"5f552d43-c7c2-4049-b37f-b604b03fad26"]
}, Open  ]],

Cell[CellGroupData[{

Cell[BoxData[
 RowBox[{"WykAMFx45", "=", 
  RowBox[{"ListPlot", "[", 
   RowBox[{"dane45stx", ",", 
    RowBox[{"Joined", "\[Rule]", "True"}], ",", 
    RowBox[{"PlotRange", "\[Rule]", "All"}], ",", 
    RowBox[{"AxesLabel", "\[Rule]", 
     RowBox[{"{", 
      RowBox[{
      "\"\<\!\(\*StyleBox[\"x\",FontSlant->\"Italic\"]\)[m]\>\"", ",", 
       "\"\<\!\(\*StyleBox[\"AMF\",FontSlant->\"Italic\"]\)\!\(\*StyleBox[\"x\
\",FontSize->10]\)[%]\>\""}], "}"}]}], ",", 
    RowBox[{
    "PlotLabel", "\[Rule]", 
     "\"\<\!\(\*StyleBox[\"AMF\",FontSlant->\"Italic\"]\)\!\(\*StyleBox[\"x\",\
FontSize->10,FontSlant->\"Italic\"]\)=\!\(\*StyleBox[\"u\",FontSlant->\"\
Italic\"]\)\!\(\*StyleBox[\"x\",FontSize->10]\)/\!\(\*StyleBox[\"u\",\
FontSlant->\"Italic\"]\)\!\(\*StyleBox[\"x\",FontSize->10,FontSlant->\"Italic\
\"]\)\!\(\*StyleBox[\"o\",FontSize->10]\)\>\""}], ",", 
    RowBox[{"PlotRange", "\[Rule]", "All"}], ",", 
    RowBox[{"PerformanceGoal", "\[Rule]", "\"\<Quality\>\""}], ",", 
    RowBox[{"LabelStyle", "\[Rule]", 
     RowBox[{"{", 
      RowBox[{
       RowBox[{"FontFamily", "\[Rule]", "\"\<Times\>\""}], ",", 
       RowBox[{"FontSize", "\[Rule]", "14"}]}], "}"}]}], ",", 
    RowBox[{"AxesOrigin", "->", 
     RowBox[{"{", 
      RowBox[{"35", ",", "0"}], "}"}]}], ",", 
    RowBox[{"PlotStyle", "\[Rule]", 
     RowBox[{"{", 
      RowBox[{
       RowBox[{"GrayLevel", "[", "0.5", "]"}], ",", 
       RowBox[{"Thickness", "[", "0.008", "]"}]}], "}"}]}]}], 
   "]"}]}]], "Input",
 CellChangeTimes->{{3.646311938775177*^9, 3.646311939857239*^9}, {
   3.6463129859250703`*^9, 3.6463129900503063`*^9}, 3.6463782678516254`*^9, {
   3.646379044844067*^9, 3.6463790565507364`*^9}, {3.646379172401363*^9, 
   3.6463791875662303`*^9}, 3.6463792188340187`*^9, {3.6463794976779675`*^9, 
   3.6463795188041763`*^9}, 3.6463803837716494`*^9, 3.7851384190853386`*^9, {
   3.7851385153527718`*^9, 3.7851385224432883`*^9}, {3.785138609058392*^9, 
   3.785138635258459*^9}},
 CellLabel->
  "In[106]:=",ExpressionUUID->"524587b1-e499-4002-8515-7dc8f16e4807"],

Cell[BoxData[
 GraphicsBox[{{}, {{}, {}, 
    {GrayLevel[0.5], PointSize[0.012833333333333334`], Thickness[0.008], 
     LineBox[CompressedData["
1:eJxTTMoPSmViYGAQBWIQDQYNbg7NCx3dG1K0HcB8BXeHmfknf5efUoHwD7g7
3GsW7+Q7Yg7hJ3g4mLBs71/pYgHhM3g6RL5tmN+9xBTCX+Dp4H4j6ihXhSGE
7+DlsLGy/tekX1DzH6DxG7wdvu+f8P46vzrUfh+HlqstfgqVilD7fRy8v1xy
e3wXyk/wdYj4GWr/8BZUPYOfwxL1J5NTag2g9vs5PHd50xPwGeoeB38Hcb5N
/jpeVlD7/R3Sfz+1jha3hcoHOHxwv+W6tdEewp8Q4GD/W+5OX4AjVH2AQ6S+
+5YIPTcI3yDQ4fL5d19aJkPVNwQ6zFT6W3U/wsIBAIRHZWs=
      "]]}}, {}, {}, {}, {}},
  AspectRatio->NCache[GoldenRatio^(-1), 0.6180339887498948],
  Axes->{True, True},
  AxesLabel->{
    FormBox[
    "\"\\!\\(\\*StyleBox[\\\"x\\\",FontSlant->\\\"Italic\\\"]\\)[m]\"", 
     TraditionalForm], 
    FormBox[
    "\"\\!\\(\\*StyleBox[\\\"AMF\\\",FontSlant->\\\"Italic\\\"]\\)\\!\\(\\*\
StyleBox[\\\"x\\\",FontSize->10]\\)[%]\"", TraditionalForm]},
  AxesOrigin->{35., 0.},
  DisplayFunction->Identity,
  Frame->{{False, False}, {False, False}},
  FrameLabel->{{None, None}, {None, None}},
  FrameTicks->{{Automatic, Automatic}, {Automatic, Automatic}},
  GridLines->{None, None},
  GridLinesStyle->Directive[
    GrayLevel[0.5, 0.4]],
  ImagePadding->All,
  LabelStyle->{FontFamily -> "Times", FontSize -> 14},
  Method->{"CoordinatesToolOptions" -> {"DisplayFunction" -> ({
        (Identity[#]& )[
         Part[#, 1]], 
        (Identity[#]& )[
         Part[#, 2]]}& ), "CopiedValueFunction" -> ({
        (Identity[#]& )[
         Part[#, 1]], 
        (Identity[#]& )[
         Part[#, 2]]}& )}},
  PlotLabel->FormBox[
   "\"\\!\\(\\*StyleBox[\\\"AMF\\\",FontSlant->\\\"Italic\\\"]\\)\\!\\(\\*\
StyleBox[\\\"x\\\",FontSize->10,FontSlant->\\\"Italic\\\"]\\)=\\!\\(\\*\
StyleBox[\\\"u\\\",FontSlant->\\\"Italic\\\"]\\)\\!\\(\\*StyleBox[\\\"x\\\",\
FontSize->10]\\)/\\!\\(\\*StyleBox[\\\"u\\\",FontSlant->\\\"Italic\\\"]\\)\\!\
\\(\\*StyleBox[\\\"x\\\",FontSize->10,FontSlant->\\\"Italic\\\"]\\)\\!\\(\\*\
StyleBox[\\\"o\\\",FontSize->10]\\)\"", TraditionalForm],
  PlotRange->{{35., 70.}, {0., 44.362082037695195`}},
  PlotRangeClipping->True,
  PlotRangePadding->{{
     Scaled[0.02], 
     Scaled[0.02]}, {
     Scaled[0.02], 
     Scaled[0.05]}},
  Ticks->{Automatic, Automatic}]], "Output",
 CellChangeTimes->{
  3.646312990864353*^9, {3.646379059560909*^9, 3.6463791230705414`*^9}, {
   3.6463791760025687`*^9, 3.6463791880912604`*^9}, 3.6463792194410534`*^9, 
   3.646379286536891*^9, 3.646379370281681*^9, 3.646379844863826*^9, 
   3.6463803845816956`*^9, 3.646380717056712*^9, 3.646380771623833*^9, 
   3.7851382609815626`*^9, 3.785138432732514*^9, 3.7851385230837545`*^9, 
   3.785138558584429*^9, {3.7851386122386303`*^9, 3.7851386357583113`*^9}, 
   3.7851402554475327`*^9, 3.7851403321253705`*^9},
 CellLabel->
  "Out[106]=",ExpressionUUID->"43869088-b111-4055-aa7b-e64fd5909f49"]
}, Open  ]],

Cell[CellGroupData[{

Cell[BoxData[
 RowBox[{"Show", "[", 
  RowBox[{"WykAMFy30", ",", "WykAMFy45", ",", "WykAMFy60"}], "]"}]], "Input",
 CellChangeTimes->{{3.6463792958714247`*^9, 3.646379307613096*^9}, {
  3.6463795269616423`*^9, 3.646379530671855*^9}},
 CellLabel->
  "In[107]:=",ExpressionUUID->"589f21ab-db94-4478-903a-d2e110fe9b45"],

Cell[BoxData[
 GraphicsBox[{{{}, {{}, {}, 
     {GrayLevel[0.1], PointSize[0.012833333333333334`], Thickness[0.008], 
      LineBox[CompressedData["
1:eJxTTMoPSmViYGAQBWIQDQYNbg5pL7RdHuSoO4D5Cu4OM48HJ0Qn6kH4B9wd
vs+dwh4/wwDCT/BwYLH9tEI7B8pn8HR4knHauFoEqn6Bp4NGvPAGrV9aEL6D
l0Of34sJTewqEP4DNH6Dt8PkPWE5LPtloPb7OLRoPOE9vVcUar+Pw5frjysu
tkHlE3wdPuVMT2v8rgS138/B/I3Dl/fr1aD2+zmUVe66/EZaA2q/v4NQj9kX
mW6o/AN/h8knnyhxJShD5QMcKhZwJ3+5IwvhTwhwyKraOH9NsyBUfYBD/PVL
D7yLmSF8g0CHNoHrdiax4lD3Bzrc/3G9z7hBxAEAfAhgjw==
       "]]}}, {}, {}, {}, {}}, {{}, {{}, {}, 
     {GrayLevel[0.5], PointSize[0.012833333333333334`], Thickness[0.008], 
      LineBox[CompressedData["
1:eJxTTMoPSmViYGAQBWIQDQYNbg5nZh1sbHLVdADzFdwdWgLeH7LfrAXhH3B3
+DfLeXGuoDqEn+DhwPf9z4GLc6DyDJ4OIv324VPsjCD8BZ4OfXmPMvuDTCB8
By+H3RcmrHjGAOU/QOM3eDucinsYzJVhCLXfx2HPPetzyqVQ+w74OOyY1b3K
0kwVar+vg96WjIJb3lB5Bj+H6dN3/fqZB3X/Aj+Haxtc1aULdKD2+ztsuWQl
6tqjB7Xf38Fwl9fWa6HaUPkAh7yZIbVVx1Ug/AkBDq32hzX6vESh6gMcmp5M
3JSUxw/hGwQ6lFxs6oxcpQZ1f6CD3sYLfvvv6jkAADwOYjo=
       "]]}}, {}, {}, {}, {}}, {{}, {{}, {}, 
     {GrayLevel[0.7], PointSize[0.012833333333333334`], Thickness[0.008], 
      LineBox[CompressedData["
1:eJxTTMoPSmViYGAQBWIQbXhly45fya4OOjlW+3MSTBySplXo6wm5OUzbfnfW
FiVzh0kRNssSD7g5rLFI/HP/t4nDYSkG2al57g4cNYuVua9pO3y5c3jyCRkP
B8vMX/1xPpoOqvPbuf6c8nC4+NHhnvE5Y4ewRO9G/UpPhzXTvut8CLVwaFPm
/5Gk7gXnb396KW/aVS8H30nx06/eM3d4sXza05PN3g5CwkxX14SbOEhkRcX8
NfRxeLzWqKXO3MDBU0fussEDH4c/D6I4TIQNHarePfRM6fN1UOH24VUIM3RY
vWHpgek2fg5euduWbr9j4HCnKNP89Cs/h4b6f1vfvDNw4DHVXfdvhr/D4dhJ
rGL1ug7zqiuEZioHODzzNvt/zF/VYXvMrbObqgIc/m3dx/x5q4jDeVubzjMX
Axza7AWtN3qIOLyQm+fyTCPQ4f7uWUcr/hg4MIBAQ6CDkvrdT1c5zR0AzO+W
RA==
       "]]}}, {}, {}, {}, {}}},
  AspectRatio->NCache[GoldenRatio^(-1), 0.6180339887498948],
  Axes->{True, True},
  AxesLabel->{
    FormBox[
    "\"\\!\\(\\*StyleBox[\\\"x\\\",FontSlant->\\\"Italic\\\"]\\)[m]\"", 
     TraditionalForm], 
    FormBox[
    "\"\\!\\(\\*StyleBox[StyleBox[RowBox[{\\\"AMF\\\", \
StyleBox[\\\"y\\\",FontSize->10]}]],FontSlant->\\\"Italic\\\"]\\)[%]\"", 
     TraditionalForm]},
  AxesOrigin->{35., 0.},
  DisplayFunction->Identity,
  Frame->{{False, False}, {False, False}},
  FrameLabel->{{None, None}, {None, None}},
  FrameTicks->{{Automatic, Automatic}, {Automatic, Automatic}},
  GridLines->{None, None},
  GridLinesStyle->Directive[
    GrayLevel[0.5, 0.4]],
  ImagePadding->All,
  LabelStyle->{FontFamily -> "Times", FontSize -> 14},
  Method->{"CoordinatesToolOptions" -> {"DisplayFunction" -> ({
        (Identity[#]& )[
         Part[#, 1]], 
        (Identity[#]& )[
         Part[#, 2]]}& ), "CopiedValueFunction" -> ({
        (Identity[#]& )[
         Part[#, 1]], 
        (Identity[#]& )[
         Part[#, 2]]}& )}},
  PlotLabel->FormBox[
   "\"\\!\\(\\*StyleBox[StyleBox[RowBox[{\\\"AMF\\\", \
StyleBox[\\\"y\\\",FontSize->10]}]],FontSlant->\\\"Italic\\\"]\\)=\\!\\(\\*\
StyleBox[StyleBox[RowBox[{\\\"u\\\", \
StyleBox[\\\"y\\\",FontSize->10]}]],FontSlant->\\\"Italic\\\"]\\)/\\!\\(\\*\
StyleBox[\\(\\*StyleBox[\\\"u\\\",FontSlant->\\\"Italic\\\"]\\*StyleBox[\\\"y\
\\\",FontSize->10,FontSlant->\\\"Italic\\\"]\\*StyleBox[\\\"o\\\",FontSize->\
10]\\)]\\)\"", TraditionalForm],
  PlotRange->{{35., 70.}, {0., 16.595200036796054`}},
  PlotRangeClipping->True,
  PlotRangePadding->{{
     Scaled[0.02], 
     Scaled[0.02]}, {
     Scaled[0.02], 
     Scaled[0.05]}},
  Ticks->{Automatic, Automatic}]], "Output",
 CellChangeTimes->{
  3.6463793079601164`*^9, 3.646379370298682*^9, 3.646379844891827*^9, 
   3.6463800383548927`*^9, 3.6463803879898906`*^9, 3.646380719187834*^9, {
   3.646380771650835*^9, 3.646380777631177*^9}, 3.7851382611065626`*^9, 
   3.7851384327637563`*^9, 3.7851385586156707`*^9, 3.785138629290243*^9, 
   3.7851402554787827`*^9, 3.7851403321566143`*^9},
 CellLabel->
  "Out[107]=",ExpressionUUID->"9152c83c-4821-47a9-8047-f72f290d8276"]
}, Open  ]],

Cell[CellGroupData[{

Cell[BoxData[
 RowBox[{"Show", "[", 
  RowBox[{"WykAMFx30", ",", "WykAMFx45", ",", "WykAMFx60"}], "]"}]], "Input",
 CellChangeTimes->{{3.646379318895742*^9, 3.6463793204108286`*^9}, {
  3.64637953583615*^9, 3.646379540959443*^9}},
 CellLabel->
  "In[108]:=",ExpressionUUID->"3c62f204-5ca3-4eef-9868-510954378b4b"],

Cell[BoxData[
 GraphicsBox[{{{}, {{}, {}, 
     {GrayLevel[0.1], PointSize[0.012833333333333334`], Thickness[0.008], 
      LineBox[CompressedData["
1:eJxTTMoPSmViYGAQBWIQDQYNbg5csXP/n+PXdADzFdwdHvwR+Cp9Xw3CP+Du
8Cl87xPvuwoQfoKHwwObO4fVaqB8Bk+HU6zbNl4Nk4PwF3g6mN5OWME6F8p3
8HK4u8rlu+oOaQj/ARq/wdvhZPsaGa/LklD7fRwmrlLymeUoDrXfx0HO/MT0
Mn2Y/b4OUjmzf+wsU4Ha7+eg0nfxluthDaj9fg7+fyt+rDmsC7Xf30Fr5TGB
05MMoPb7O0zrMFsWb20ElQ9wmOWr9Oj4OWMIf0KAw/5NoX2VGRZQ9QEO+TNr
l1dvtIPwDQIdJthPz5b8bwp1f6CDcXUnX0egsQMA0YNiOQ==
       "]]}}, {}, {}, {}, {}}, {{}, {{}, {}, 
     {GrayLevel[0.5], PointSize[0.012833333333333334`], Thickness[0.008], 
      LineBox[CompressedData["
1:eJxTTMoPSmViYGAQBWIQDQYNbg7NCx3dG1K0HcB8BXeHmfknf5efUoHwD7g7
3GsW7+Q7Yg7hJ3g4mLBs71/pYgHhM3g6RL5tmN+9xBTCX+Dp4H4j6ihXhSGE
7+DlsLGy/tekX1DzH6DxG7wdvu+f8P46vzrUfh+HlqstfgqVilD7fRy8v1xy
e3wXyk/wdYj4GWr/8BZUPYOfwxL1J5NTag2g9vs5PHd50xPwGeoeB38Hcb5N
/jpeVlD7/R3Sfz+1jha3hcoHOHxwv+W6tdEewp8Q4GD/W+5OX4AjVH2AQ6S+
+5YIPTcI3yDQ4fL5d19aJkPVNwQ6zFT6W3U/wsIBAIRHZWs=
       "]]}}, {}, {}, {}, {}}, {{}, {{}, {}, 
     {GrayLevel[0.7], PointSize[0.012833333333333334`], Thickness[0.008], 
      LineBox[CompressedData["
1:eJxTTMoPSmViYGAQBWIQbXhly45fya4OqoKNakqPDR2SplXo6wm5Oeh9mMxR
Gq7oMCnCZlniATeHlSpdQQd36DgclmKQnZrn7tCxrajqYKKTw5c7hyefkPFw
6M1aqGd539lBdX47159THg5vlgYHb1nh4BCW6N2oX+npYKjCn7bQ19KhTZn/
R5K6F5y//emlvGlXvRzUrXXEl1UYObxYPu3pyWZvh2MmnE2XHHQcJLKiYv4a
+jgwVHftfJmh6uCpI3fZ4IGPA5vCPf1ryQYOVe8eeqb0+TpY9T188MLTzGH1
hqUHptv4OUxeP8Py6y87hztFmeanX/k57A/SFb6d6+TAY6q77t8Mf4crgusO
M4o5O8yrrhCaqRzgUP9hm3h6movD9phbZzdVBTj4ehUptO1zcThva9N55mKA
g/BfYy+J6R4OL+TmuTzTCHTgUFjofNXeyYEBBBoCHVyW5ZVxLzN3AADSA4zr

       "]]}}, {}, {}, {}, {}}},
  AspectRatio->NCache[GoldenRatio^(-1), 0.6180339887498948],
  Axes->{True, True},
  AxesLabel->{
    FormBox[
    "\"\\!\\(\\*StyleBox[\\\"x\\\",FontSlant->\\\"Italic\\\"]\\)[m]\"", 
     TraditionalForm], 
    FormBox[
    "\"\\!\\(\\*StyleBox[\\(\\*StyleBox[\\\"AMF\\\",FontSlant->\\\"Italic\\\"]\
\\*StyleBox[\\\"x\\\",FontSize->10]\\)]\\)[%]\"", TraditionalForm]},
  AxesOrigin->{35., 0.},
  DisplayFunction->Identity,
  Frame->{{False, False}, {False, False}},
  FrameLabel->{{None, None}, {None, None}},
  FrameTicks->{{Automatic, Automatic}, {Automatic, Automatic}},
  GridLines->{None, None},
  GridLinesStyle->Directive[
    GrayLevel[0.5, 0.4]],
  ImagePadding->All,
  LabelStyle->{FontFamily -> "Times", FontSize -> 14},
  Method->{"CoordinatesToolOptions" -> {"DisplayFunction" -> ({
        (Identity[#]& )[
         Part[#, 1]], 
        (Identity[#]& )[
         Part[#, 2]]}& ), "CopiedValueFunction" -> ({
        (Identity[#]& )[
         Part[#, 1]], 
        (Identity[#]& )[
         Part[#, 2]]}& )}},
  PlotLabel->FormBox[
   "\"\\!\\(\\*StyleBox[StyleBox[RowBox[{\\\"AMF\\\", \
StyleBox[\\\"x\\\",FontSize->10]}]],FontSlant->\\\"Italic\\\"]\\)=\\!\\(\\*\
StyleBox[\\(\\*StyleBox[\\\"u\\\",FontSlant->\\\"Italic\\\"]\\*StyleBox[\\\"x\
\\\",FontSize->10]\\)]\\)/\\!\\(\\*StyleBox[\\(\\*StyleBox[\\\"u\\\",\
FontSlant->\\\"Italic\\\"]\\*StyleBox[\\\"x\\\",FontSize->10,FontSlant->\\\"\
Italic\\\"]\\*StyleBox[\\\"o\\\",FontSize->10]\\)]\\)\"", TraditionalForm],
  PlotRange->{{35., 70.}, {0., 30.693293064273742`}},
  PlotRangeClipping->True,
  PlotRangePadding->{{
     Scaled[0.02], 
     Scaled[0.02]}, {
     Scaled[0.02], 
     Scaled[0.05]}},
  Ticks->{Automatic, Automatic}]], "Output",
 CellChangeTimes->{
  3.6463793217359047`*^9, 3.646379370314683*^9, 3.646379844923829*^9, 
   3.6463800431071644`*^9, 3.6463803937792215`*^9, 3.646380722173005*^9, {
   3.646380771684837*^9, 3.6463807792662706`*^9}, 3.7851382612471485`*^9, 
   3.785138432794999*^9, 3.7851385586312933`*^9, 3.785140255494397*^9, 
   3.785140332172241*^9},
 CellLabel->
  "Out[108]=",ExpressionUUID->"23899ac0-30ad-4c97-ae04-395ffd1f53eb"]
}, Open  ]]
}, Open  ]]
}, Open  ]]
},
WindowSize->{1920, 997},
WindowMargins->{{-8, Automatic}, {Automatic, -8}},
PrivateNotebookOptions->{"VersionedStylesheet"->{"Default.nb"[8.] -> False}},
ShowSelection->True,
FrontEndVersion->"11.3 for Microsoft Windows (64-bit) (March 6, 2018)",
StyleDefinitions->"Default.nb"
]
(* End of Notebook Content *)

(* Internal cache information *)
(*CellTagsOutline
CellTagsIndex->{}
*)
(*CellTagsIndex
CellTagsIndex->{}
*)
(*NotebookFileOutline
Notebook[{
Cell[CellGroupData[{
Cell[567, 22, 449, 7, 53, "Subtitle",ExpressionUUID->"b726dbd2-4062-4d4e-a6d6-ce3d2652f4e6"],
Cell[CellGroupData[{
Cell[1041, 33, 229, 3, 82, "Input",ExpressionUUID->"925be174-dea6-49ef-853c-3be8ae582693"],
Cell[1273, 38, 501, 11, 23, "Message",ExpressionUUID->"f0c1bbf1-8349-42b6-a55b-11a90bb7f309"]
}, Open  ]],
Cell[CellGroupData[{
Cell[1811, 54, 187, 3, 41, "Subsubtitle",ExpressionUUID->"a6074ce8-916b-4e67-9a1b-4c5025d0267a"],
Cell[2001, 59, 999, 17, 48, "Input",ExpressionUUID->"96140a81-ba02-4cc4-a29e-4aab1efb4a93"],
Cell[3003, 78, 856, 15, 48, "Input",ExpressionUUID->"44fa4765-898d-4031-a1bc-1379240db2a1"],
Cell[3862, 95, 951, 17, 48, "Input",ExpressionUUID->"7e7fdf55-6b2e-4f92-a1fa-8f118c8089fa"],
Cell[4816, 114, 929, 16, 48, "Input",ExpressionUUID->"20f4db58-6e6c-4e83-80b5-ab9df4b4424e"],
Cell[CellGroupData[{
Cell[5770, 134, 457, 9, 28, "Input",ExpressionUUID->"8176deeb-dc92-43ad-9cec-24a245732bb1"],
Cell[6230, 145, 1023, 17, 32, "Output",ExpressionUUID->"f2f8e7f9-6457-4233-84b2-40c6bca6735c"]
}, Open  ]],
Cell[CellGroupData[{
Cell[7290, 167, 333, 7, 28, "Input",ExpressionUUID->"7f89f9da-5817-4955-bc00-74e0c78affa5"],
Cell[7626, 176, 1010, 17, 32, "Output",ExpressionUUID->"6e357ab9-5b55-498b-9988-52e7b495a86e"]
}, Open  ]],
Cell[8651, 196, 2009, 62, 388, "Input",ExpressionUUID->"896b316c-5759-4eb2-804d-13f61358d304"],
Cell[CellGroupData[{
Cell[10685, 262, 667, 16, 45, "Input",ExpressionUUID->"a54011b7-64a7-48b8-93e7-cdb618c05f91"],
Cell[11355, 280, 2364, 49, 52, "Output",ExpressionUUID->"c889f3b5-2030-43ae-bf55-d6b5b35a670a"]
}, Open  ]],
Cell[CellGroupData[{
Cell[13756, 334, 612, 15, 45, "Input",ExpressionUUID->"978c258b-e4c7-4e1f-b7d7-bdd9a093303f"],
Cell[14371, 351, 2347, 49, 52, "Output",ExpressionUUID->"dc413da9-ce37-4e57-9e4d-bc2328343d8b"]
}, Open  ]],
Cell[CellGroupData[{
Cell[16755, 405, 2419, 47, 82, "Input",ExpressionUUID->"f06d4f4d-78cf-41cb-b73e-50101de02277"],
Cell[19177, 454, 2866, 65, 262, "Output",ExpressionUUID->"f9bf0c47-d433-40ad-a3b1-56885e99a013"]
}, Open  ]],
Cell[CellGroupData[{
Cell[22080, 524, 1963, 40, 82, "Input",ExpressionUUID->"a0d3589e-e1a7-4db8-a3c8-d4404232beef"],
Cell[24046, 566, 2779, 64, 262, "Output",ExpressionUUID->"f2af2a83-75e6-49bc-b531-b23f00bb6644"]
}, Open  ]]
}, Open  ]],
Cell[CellGroupData[{
Cell[26874, 636, 212, 3, 41, "Subsubtitle",ExpressionUUID->"a06d7902-a38d-4bd9-8021-2805cb350251"],
Cell[27089, 641, 1029, 18, 48, "Input",ExpressionUUID->"7a71d06a-23f5-4e38-a85f-37fc61a27151"],
Cell[28121, 661, 886, 16, 48, "Input",ExpressionUUID->"f6bd401b-7e20-4d07-a05e-adb1c0c1037f"],
Cell[29010, 679, 982, 17, 48, "Input",ExpressionUUID->"6d1e3291-68ff-47b8-8201-aeeb1c6a581a"],
Cell[29995, 698, 956, 17, 48, "Input",ExpressionUUID->"a348b5d5-45f3-4afb-937d-7932a151da55"],
Cell[CellGroupData[{
Cell[30976, 719, 407, 8, 28, "Input",ExpressionUUID->"1487dc28-f0ca-4770-a0ed-503c17e4e420"],
Cell[31386, 729, 1181, 20, 32, "Output",ExpressionUUID->"163981bd-2278-45a0-af58-78caabc3005f"]
}, Open  ]],
Cell[CellGroupData[{
Cell[32604, 754, 285, 6, 28, "Input",ExpressionUUID->"1ae76869-e0ea-49de-bd5b-806e6e90ec25"],
Cell[32892, 762, 1162, 19, 32, "Output",ExpressionUUID->"d326b73f-a8e4-4917-8449-41be79c3c658"]
}, Open  ]],
Cell[CellGroupData[{
Cell[34091, 786, 614, 15, 45, "Input",ExpressionUUID->"fca23928-0b19-45fc-a019-dbf310920c9d"],
Cell[34708, 803, 2321, 53, 52, "Output",ExpressionUUID->"a9566f56-f166-4725-80a5-fa94f1790c4f"]
}, Open  ]],
Cell[CellGroupData[{
Cell[37066, 861, 565, 15, 45, "Input",ExpressionUUID->"717a2e32-e2d8-4e73-8573-e5bfea5b0268"],
Cell[37634, 878, 2284, 53, 52, "Output",ExpressionUUID->"7f86296d-8503-43cf-8270-4f86ac3325d6"]
}, Open  ]],
Cell[CellGroupData[{
Cell[39955, 936, 2257, 48, 82, "Input",ExpressionUUID->"fc8b6adb-ad2a-42d6-ace2-05948ee007bb"],
Cell[42215, 986, 2916, 66, 262, "Output",ExpressionUUID->"8c53b4e5-e330-4f07-a18d-24ecdcb83fec"]
}, Open  ]],
Cell[CellGroupData[{
Cell[45168, 1057, 1919, 41, 82, "Input",ExpressionUUID->"99fe6776-d502-40f6-bb9f-60c1c6259b32"],
Cell[47090, 1100, 2865, 63, 262, "Output",ExpressionUUID->"7faa1a93-2899-4170-8bd8-87feb2ad9974"]
}, Open  ]]
}, Open  ]],
Cell[CellGroupData[{
Cell[50004, 1169, 264, 4, 41, "Subsubtitle",ExpressionUUID->"9837a0e8-79af-4db1-a205-7bd2c071d2d0"],
Cell[50271, 1175, 2214, 53, 67, "Input",ExpressionUUID->"14c7f829-63e9-449f-bdbb-c7e7a0766b44"],
Cell[52488, 1230, 2269, 53, 67, "Input",ExpressionUUID->"f6550e2f-c04e-4150-a9db-8f30acf12868"],
Cell[CellGroupData[{
Cell[54782, 1287, 2392, 47, 82, "Input",ExpressionUUID->"d0911b3c-d8dd-4df3-aae2-93882d699fa0"],
Cell[57177, 1336, 2920, 65, 262, "Output",ExpressionUUID->"5f552d43-c7c2-4049-b37f-b604b03fad26"]
}, Open  ]],
Cell[CellGroupData[{
Cell[60134, 1406, 2057, 43, 82, "Input",ExpressionUUID->"524587b1-e499-4002-8515-7dc8f16e4807"],
Cell[62194, 1451, 2840, 63, 262, "Output",ExpressionUUID->"43869088-b111-4055-aa7b-e64fd5909f49"]
}, Open  ]],
Cell[CellGroupData[{
Cell[65071, 1519, 316, 6, 45, "Input",ExpressionUUID->"589f21ab-db94-4478-903a-d2e110fe9b45"],
Cell[65390, 1527, 3863, 84, 262, "Output",ExpressionUUID->"9152c83c-4821-47a9-8047-f72f290d8276"]
}, Open  ]],
Cell[CellGroupData[{
Cell[69290, 1616, 313, 6, 45, "Input",ExpressionUUID->"3c62f204-5ca3-4eef-9868-510954378b4b"],
Cell[69606, 1624, 3825, 82, 262, "Output",ExpressionUUID->"23899ac0-30ad-4c97-ae04-395ffd1f53eb"]
}, Open  ]]
}, Open  ]]
}, Open  ]]
}
]
*)
